# Supplementary material for: Optimised generation of iPSC-derived macrophages and dendritic cells that are functionally and transcriptionally similar to their primary counterparts
Source: PLoS One. 2020 Dec 17;15(12):e0243807. doi: 10.1371/journal.pone.0243807 (PMC7746299; doi:10.1371/journal.pone.0243807)
Supplement: S1 File — More details provided on sheet 1. (XLSX) [file pone.0243807.s001.xlsx]

## Sheet: Table information
S1-S5 Tables
Following tables filtered output from DESeq2 comparing the groups below. Only genes with log2FoldChange >1 or < -1 and padj <0.05 were included
Note: No filtering based on gene TPM has been appied (as they have for Figs 4-6)
sheet	contrast
S1 Table	iPSC vs iPSdMo_CD14+
S2 Table	iPSdMo_CD14+ vs iPSdMo_CD14-
S3 Table	iPSdMo vs PBMo
S4 Table	iPSdM vs MDM
S5 Table	iPSdDC vs MoDC
S6-S8 Tables
Data from Ingenuity Pathway Analysis (IPA). Diseases & Functions component (of Core analysis)
Tables include columns from IPA plus -log2(p-val) used in Figs 4-6.
Duplicated 'Functional Annotation' rows were removed
Max gene number for input is 5000, therefore moncyte DEG needed to be filtered further to reduce gene number
sheet	input DEG
S6 Table	iPSdMo vs PBMo DEG (padj <0.001, -0.5 > LFC < 0.5), 4541 genes
S7 Table	iPSdM vs MDM (padj <0.001), 1839 genes
S8 Table	iPSdDC vs MoDC (padj <0.001), 3451 genes

## Sheet: S1 Table
gene_id	Description	Associated Gene Name	Gene type	baseMean	log2FoldChange	lfcSE	stat	pvalue	padj
ENSG00000248787	NA	RP11-666A20.4	lincRNA	0.371286	2.49123	0.893904	2.78691	0.00532126	0.0085873
ENSG00000276445	NA	LLNLR-268E12.1	lincRNA	0.380652	2.6004	0.860353	3.02248	0.00250713	0.00418568
ENSG00000237361	tumor suppressor candidate 8 (non-protein coding) [Source:HGNC Symbol;Acc:HGNC:49111]	TUSC8	lincRNA	0.395748	3.21991	1.06717	3.01723	0.00255099	0.00425482
ENSG00000175928	leucine rich repeat neuronal 1 [Source:HGNC Symbol;Acc:HGNC:20980]	LRRN1	protein_coding	463.042	12.8109	0.679707	18.8477	3.06864e-79	6.74716e-78
ENSG00000121570	developmental pluripotency associated 4 [Source:HGNC Symbol;Acc:HGNC:19200]	DPPA4	protein_coding	980.129	12.5978	0.817719	15.4061	1.49011e-53	1.69431e-52
ENSG00000214772	NA	RP11-174G6.1	antisense	0.41203	2.71882	0.830931	3.27202	0.00106783	0.00185461
ENSG00000214770	NA	RP11-544I20.2	antisense	0.425133	2.72644	0.836236	3.26037	0.00111266	0.00192932
ENSG00000255020	NA	AF131216.5	antisense	0.426415	3.19874	0.995558	3.21301	0.00131349	0.00226081
ENSG00000130294	kinesin family member 1A [Source:HGNC Symbol;Acc:HGNC:888]	KIF1A	protein_coding	471.701	12.4826	0.817819	15.2633	1.34341e-52	1.49497e-51
ENSG00000162551	alkaline phosphatase, liver/bone/kidney [Source:HGNC Symbol;Acc:HGNC:438]	ALPL	protein_coding	448.348	12.3631	0.789597	15.6574	2.95616e-55	3.5159e-54
ENSG00000237879	long intergenic non-protein coding RNA 398 [Source:HGNC Symbol;Acc:HGNC:42727]	LINC00398	lincRNA	0.432629	-2.52721	0.868744	-2.90904	0.00362538	0.00595541
ENSG00000106278	protein tyrosine phosphatase, receptor type Z1 [Source:HGNC Symbol;Acc:HGNC:9685]	PTPRZ1	protein_coding	473.477	12.3503	1.04453	11.8238	2.94066e-32	1.77103e-31
ENSG00000179059	ZFP42 zinc finger protein [Source:HGNC Symbol;Acc:HGNC:30949]	ZFP42	protein_coding	327.175	12.3311	0.991413	12.4379	1.62634e-35	1.08452e-34
ENSG00000232756	NA	RP5-1185I7.1	antisense	0.436354	2.9764	0.969322	3.07059	0.00213633	0.00359397
ENSG00000272189	NA	RP3-325F22.5	antisense	0.438014	2.27747	0.785089	2.90091	0.00372087	0.00610451
ENSG00000154493	chromosome 10 open reading frame 90 [Source:HGNC Symbol;Acc:HGNC:26563]	C10orf90	protein_coding	0.447409	2.05293	0.797085	2.57555	0.010008	0.0156479
ENSG00000181449	SRY-box 2 [Source:HGNC Symbol;Acc:HGNC:11195]	SOX2	protein_coding	340.564	12.2647	1.09793	11.1707	5.6733e-29	3.09911e-28
ENSG00000230863	NA	RP4-595K12.2	processed_pseudogene	0.448254	3.28828	1.15156	2.8555	0.00429686	0.0070055
ENSG00000206621	small nucleolar RNA, C/D box 116-14 [Source:HGNC Symbol;Acc:HGNC:33080]	SNORD116-14	snoRNA	0.449714	3.12852	0.931072	3.36013	0.000779068	0.00136939
ENSG00000207137	small nucleolar RNA, C/D box 116-13 [Source:HGNC Symbol;Acc:HGNC:33079]	SNORD116-13	snoRNA	0.452425	2.7189	0.77571	3.50504	0.00045653	0.000818184
ENSG00000250366	TCL1 upstream neural differentiation-associated RNA [Source:HGNC Symbol;Acc:HGNC:44088]	TUNAR	protein_coding	150.136	12.075	0.526458	22.9363	2.01943e-116	9.10039e-115
ENSG00000261105	LMO7 antisense RNA 1 [Source:HGNC Symbol;Acc:HGNC:50277]	LMO7-AS1	antisense	0.452927	1.77484	0.80366	2.20845	0.0272128	0.0400496
ENSG00000265665	NA	NA	NA	0.454782	-2.8581	0.915743	-3.12107	0.00180192	0.0030544
ENSG00000207460	small nucleolar RNA, C/D box 116-19 [Source:HGNC Symbol;Acc:HGNC:33085]	SNORD116-19	snoRNA	0.45677	3.31101	1.00747	3.28647	0.00101451	0.00176612
ENSG00000126878	allograft inflammatory factor 1 like [Source:HGNC Symbol;Acc:HGNC:28904]	AIF1L	protein_coding	205.81	12.0507	0.73771	16.3352	5.54233e-60	7.45044e-59
ENSG00000279022	NA	RP11-250B2.4	TEC	0.460454	1.9044	0.87016	2.18856	0.0286285	0.0420122
ENSG00000179935	long intergenic non-protein coding RNA 652 [Source:HGNC Symbol;Acc:HGNC:25003]	LINC00652	lincRNA	0.462657	3.34853	1.0942	3.06026	0.00221144	0.00371524
ENSG00000136014	ubiquitin specific peptidase 44 [Source:HGNC Symbol;Acc:HGNC:20064]	USP44	protein_coding	389.401	11.9116	0.731517	16.2834	1.2947e-59	1.71788e-58
ENSG00000176753	chromosome 15 open reading frame 56 [Source:HGNC Symbol;Acc:HGNC:33868]	C15orf56	processed_transcript	0.468254	2.09529	0.848631	2.46902	0.0135482	0.0207991
ENSG00000207375	small nucleolar RNA, C/D box 116-23 [Source:HGNC Symbol;Acc:HGNC:33089]	SNORD116-23	snoRNA	0.473897	3.3597	1.01555	3.30826	0.000938784	0.00163858
ENSG00000147676	mal, T-cell differentiation protein 2 (gene/pseudogene) [Source:HGNC Symbol;Acc:HGNC:13634]	MAL2	protein_coding	193.571	11.7104	0.784287	14.9312	2.06485e-50	2.14249e-49
ENSG00000261120	NA	RP11-62H20.1	antisense	0.484784	2.90811	0.957743	3.03642	0.00239408	0.004007
ENSG00000166426	cellular retinoic acid binding protein 1 [Source:HGNC Symbol;Acc:HGNC:2338]	CRABP1	protein_coding	156.025	11.6937	0.85763	13.635	2.48153e-42	2.04793e-41
ENSG00000260418	NA	RP3-406A7.7	lincRNA	0.488051	3.16961	0.935357	3.38866	0.000702343	0.00124044
ENSG00000279949	NA	RP11-10A14.9	lincRNA	0.489845	3.14079	0.917921	3.42163	0.000622465	0.00110421
ENSG00000136110	leukocyte cell derived chemotaxin 1 [Source:HGNC Symbol;Acc:HGNC:17005]	LECT1	protein_coding	223.478	11.6908	0.661034	17.6856	5.41234e-70	9.44084e-69
ENSG00000278765	NA	RP5-890E16.5	lincRNA	0.494322	1.90704	0.768001	2.48313	0.0130234	0.0200448
ENSG00000261572	NA	RP11-384L8.1	sense_intronic	0.495893	2.56814	0.882312	2.9107	0.0036062	0.00592509
ENSG00000121207	lecithin retinol acyltransferase (phosphatidylcholine--retinol O-acyltransferase) [Source:HGNC Symbol;Acc:HGNC:6685]	LRAT	protein_coding	114.829	11.6306	0.589227	19.7388	1.00213e-86	2.56912e-85
ENSG00000165821	spalt like transcription factor 2 [Source:HGNC Symbol;Acc:HGNC:10526]	SALL2	protein_coding	600.693	11.5542	0.782445	14.7668	2.39709e-49	2.42274e-48
ENSG00000248587	GDNF antisense RNA 1 (head to head) [Source:HGNC Symbol;Acc:HGNC:43592]	GDNF-AS1	antisense	0.503213	3.52896	1.18392	2.98074	0.0028755	0.00477178
ENSG00000272301	NA	RP11-111M22.4	lincRNA	0.50487	3.09377	0.890368	3.47471	0.000511413	0.000913012
ENSG00000224287	male-specific lethal 3 homolog (Drosophila) pseudogene 1 [Source:HGNC Symbol;Acc:HGNC:17837]	MSL3P1	transcribed_processed_pseudogene	0.506502	2.48245	0.73775	3.3649	0.000765728	0.00134696
ENSG00000227050	NA	RP11-460I13.2	antisense	0.509098	2.41986	0.988212	2.44873	0.0143361	0.0219401
ENSG00000184697	claudin 6 [Source:HGNC Symbol;Acc:HGNC:2048]	CLDN6	protein_coding	848.037	11.5477	0.741507	15.5732	1.10676e-54	1.29315e-53
ENSG00000156925	Zic family member 3 [Source:HGNC Symbol;Acc:HGNC:12874]	ZIC3	protein_coding	226.542	11.5219	1.06323	10.8366	2.30777e-27	1.19374e-26
ENSG00000237515	shisa family member 9 [Source:HGNC Symbol;Acc:HGNC:37231]	SHISA9	protein_coding	105.447	11.4509	0.62827	18.226	3.20707e-74	6.22568e-73
ENSG00000237682	NA	RP3-514P16.1	processed_pseudogene	0.51354	2.53413	0.895859	2.82871	0.00467361	0.00758851
ENSG00000204241	NA	RP11-713P17.3	lincRNA	0.516106	2.73689	0.741162	3.6927	0.00022189	0.000407997
ENSG00000106078	cordon-bleu WH2 repeat protein [Source:HGNC Symbol;Acc:HGNC:22199]	COBL	protein_coding	182.272	11.4261	0.78336	14.5861	3.44438e-48	3.36224e-47
ENSG00000182866	LCK proto-oncogene, Src family tyrosine kinase [Source:HGNC Symbol;Acc:HGNC:6524]	LCK	protein_coding	98.4286	11.4188	0.530514	21.5241	9.2647e-103	3.32177e-101
ENSG00000131969	abhydrolase domain containing 12B [Source:HGNC Symbol;Acc:HGNC:19837]	ABHD12B	protein_coding	231.045	11.289	0.677345	16.6665	2.29623e-62	3.30377e-61
ENSG00000161249	dermokine [Source:HGNC Symbol;Acc:HGNC:25063]	DMKN	protein_coding	110.858	11.2391	0.691531	16.2524	2.14681e-59	2.83472e-58
ENSG00000215187	family with sequence similarity 166 member B [Source:HGNC Symbol;Acc:HGNC:34242]	FAM166B	protein_coding	0.520154	2.45546	0.955027	2.57108	0.0101381	0.0158361
ENSG00000046653	glycoprotein M6B [Source:HGNC Symbol;Acc:HGNC:4461]	GPM6B	protein_coding	199.764	11.1862	0.55202	20.2641	2.66566e-91	7.51648e-90
ENSG00000236209	NA	AC104135.2	lincRNA	0.525177	-1.66247	0.731147	-2.27379	0.0229787	0.0341724
ENSG00000248329	apelin receptor early endogenous ligand [Source:HGNC Symbol;Acc:HGNC:48925]	APELA	protein_coding	179.263	11.1731	1.34838	8.28631	1.16819e-16	4.10688e-16
ENSG00000273492	NA	AP000230.1	lincRNA	0.526116	3.05578	0.948183	3.22278	0.00126954	0.0021876
ENSG00000235330	ribosomal protein L12 pseudogene 25 [Source:HGNC Symbol;Acc:HGNC:37008]	RPL12P25	transcribed_processed_pseudogene	0.526482	3.04339	0.879968	3.45853	0.000543139	0.000967471
ENSG00000214553	leucine rich repeat containing 37 member A11, pseudogene [Source:HGNC Symbol;Acc:HGNC:43815]	LRRC37A11P	transcribed_unprocessed_pseudogene	0.527499	3.26175	1.1713	2.78473	0.00535731	0.00864094
ENSG00000147596	PR/SET domain 14 [Source:HGNC Symbol;Acc:HGNC:14001]	PRDM14	protein_coding	172.77	11.1448	1.341	8.31076	9.50925e-17	3.35267e-16
ENSG00000130182	zinc finger and SCAN domain containing 10 [Source:HGNC Symbol;Acc:HGNC:12997]	ZSCAN10	protein_coding	179.595	11.1096	1.00733	11.0288	2.77562e-28	1.48258e-27
ENSG00000179046	tripartite motif family like 2 [Source:HGNC Symbol;Acc:HGNC:26378]	TRIML2	protein_coding	88.2317	11.1033	0.710442	15.6288	4.63794e-55	5.48689e-54
ENSG00000267243	NA	AC005307.4	lincRNA	0.536057	3.05982	0.912652	3.35267	0.000800355	0.00140505
ENSG00000261185	NA	NA	NA	0.536443	2.8492	0.806022	3.5349	0.000407934	0.000734575
ENSG00000279726	NA	AC005609.16	antisense	0.537393	3.80491	1.1275	3.37463	0.000739147	0.00130226
ENSG00000075340	adducin 2 [Source:HGNC Symbol;Acc:HGNC:244]	ADD2	protein_coding	261.371	11.0628	0.913615	12.1088	9.48514e-34	5.98856e-33
ENSG00000226913	BSN antisense RNA 2 (head to head) [Source:HGNC Symbol;Acc:HGNC:42445]	BSN-AS2	lincRNA	0.543726	2.91231	1.08737	2.67831	0.00739954	0.0117452
ENSG00000276772	NA	CTD-2515H24.2	lincRNA	0.547381	3.6374	1.02852	3.53654	0.0004054	0.000730118
ENSG00000188801	zinc finger protein 322 pseudogene 1 [Source:HGNC Symbol;Acc:HGNC:14003]	ZNF322P1	processed_pseudogene	0.548487	3.66408	0.929224	3.94316	8.04152e-05	0.000153624
ENSG00000167654	ATCAY, caytaxin [Source:HGNC Symbol;Acc:HGNC:779]	ATCAY	protein_coding	64.0406	11.0433	0.527624	20.9303	2.83572e-97	9.15181e-96
ENSG00000234297	NA	RP11-54D18.4	processed_pseudogene	0.548772	3.49349	0.939247	3.71946	0.000199647	0.000368422
ENSG00000183778	beta-1,3-galactosyltransferase 5 [Source:HGNC Symbol;Acc:HGNC:920]	B3GALT5	protein_coding	96.3846	10.9928	0.754847	14.563	4.83113e-48	4.69354e-47
ENSG00000214433	golgin A2 pseudogene 8 [Source:HGNC Symbol;Acc:HGNC:49922]	GOLGA2P8	transcribed_unprocessed_pseudogene	0.549489	3.52998	0.833027	4.23753	2.25993e-05	4.50409e-05
ENSG00000178445	glycine decarboxylase [Source:HGNC Symbol;Acc:HGNC:4313]	GLDC	protein_coding	273.721	10.9511	0.635833	17.2232	1.77892e-66	2.82784e-65
ENSG00000270279	NA	RP4-806M20.5	lincRNA	0.55114	3.418	1.11551	3.06408	0.00218341	0.00367091
ENSG00000095596	cytochrome P450 family 26 subfamily A member 1 [Source:HGNC Symbol;Acc:HGNC:2603]	CYP26A1	protein_coding	69.1614	10.9347	0.54112	20.2075	8.40608e-91	2.35947e-89
ENSG00000129354	adaptor related protein complex 1 mu 2 subunit [Source:HGNC Symbol;Acc:HGNC:558]	AP1M2	protein_coding	154.201	10.9014	0.818619	13.3169	1.84727e-40	1.44718e-39
ENSG00000159251	actin, alpha, cardiac muscle 1 [Source:HGNC Symbol;Acc:HGNC:143]	ACTC1	protein_coding	104.122	10.8586	0.905511	11.9917	3.92573e-33	2.43168e-32
ENSG00000254854	NA	CTD-2523D13.2	antisense	0.554818	3.35083	0.867567	3.86233	0.000112309	0.000211966
ENSG00000188848	BEN domain containing 4 [Source:HGNC Symbol;Acc:HGNC:23815]	BEND4	protein_coding	119.836	10.8456	0.593443	18.2758	1.29042e-74	2.5334e-73
ENSG00000222533	RNA, U6 small nuclear 705, pseudogene [Source:HGNC Symbol;Acc:HGNC:47668]	RNU6-705P	snRNA	0.555035	-2.22881	0.750665	-2.96911	0.00298666	0.00495022
ENSG00000143184	X-C motif chemokine ligand 1 [Source:HGNC Symbol;Acc:HGNC:10645]	XCL1	protein_coding	0.55955	1.77245	0.764995	2.31694	0.0205069	0.0307047
ENSG00000223760	mediator complex subunit 15 pseudogene 9 [Source:HGNC Symbol;Acc:HGNC:44130]	MED15P9	transcribed_unprocessed_pseudogene	0.559692	3.08877	0.76977	4.01259	6.00559e-05	0.00011592
ENSG00000276545	protocadherin gamma subfamily B, 9 pseudogene [Source:HGNC Symbol;Acc:HGNC:15688]	PCDHGB9P	unprocessed_pseudogene	0.56003	2.63637	0.850492	3.09981	0.00193642	0.00327312
ENSG00000111704	Nanog homeobox [Source:HGNC Symbol;Acc:HGNC:20857]	NANOG	protein_coding	97.2841	10.8325	1.11346	9.72868	2.27533e-22	9.92402e-22
ENSG00000264015	NA	RP11-176N18.2	lincRNA	0.565826	3.55757	1.21079	2.93821	0.00330112	0.00544753
ENSG00000254035	NA	RP11-281O15.4	antisense	0.568125	3.78559	1.22694	3.0854	0.00203281	0.00342779
ENSG00000213777	NA	CTD-2224J9.8	transcribed_processed_pseudogene	0.568879	2.49582	0.718658	3.47289	0.000514892	0.000918955
ENSG00000236947	NA	RP11-98G7.1	lincRNA	0.572282	2.7863	0.863104	3.22823	0.0012456	0.00214862
ENSG00000236166	NA	RP3-523C21.2	lincRNA	0.57335	3.85534	1.24363	3.10007	0.00193475	0.00327097
ENSG00000103449	spalt like transcription factor 1 [Source:HGNC Symbol;Acc:HGNC:10524]	SALL1	protein_coding	87.9217	10.8103	0.788261	13.7142	8.35268e-43	6.98474e-42
ENSG00000246777	NA	RP11-61A14.4	lincRNA	0.575192	3.00204	0.720022	4.16937	3.05444e-05	6.02739e-05
ENSG00000271789	NA	RP5-1112D6.7	lincRNA	0.576345	2.01691	0.709364	2.84326	0.00446549	0.00726885
ENSG00000236824	brain cytoplasmic RNA 1 [Source:HGNC Symbol;Acc:HGNC:1022]	BCYRN1	scRNA	0.57963	3.38098	0.97102	3.48188	0.00049791	0.000889719
ENSG00000226887	endogenous retrovirus group MER34 member 1 [Source:HGNC Symbol;Acc:HGNC:42970]	ERVMER34-1	protein_coding	62.333	10.7925	0.531174	20.3182	8.8718e-92	2.51898e-90
ENSG00000101443	WAP four-disulfide core domain 2 [Source:HGNC Symbol;Acc:HGNC:15939]	WFDC2	protein_coding	59.9119	10.742	0.535828	20.0475	2.12452e-89	5.77192e-88
ENSG00000065361	erb-b2 receptor tyrosine kinase 3 [Source:HGNC Symbol;Acc:HGNC:3431]	ERBB3	protein_coding	119.079	10.699	0.720718	14.8449	7.5117e-50	7.67418e-49
ENSG00000165905	LARGE xylosyl- and glucuronyltransferase 2 [Source:HGNC Symbol;Acc:HGNC:16522]	LARGE2	protein_coding	129.715	10.6866	0.991088	10.7827	4.15633e-27	2.13065e-26
ENSG00000078295	adenylate cyclase 2 [Source:HGNC Symbol;Acc:HGNC:233]	ADCY2	protein_coding	126.85	10.6689	0.71149	14.9952	7.89507e-51	8.32917e-50
ENSG00000226377	NA	AC084809.2	antisense	0.585919	2.32817	0.924457	2.51842	0.0117883	0.018287
ENSG00000240563	LINE1 type transposase domain containing 1 [Source:HGNC Symbol;Acc:HGNC:25595]	L1TD1	protein_coding	1210.62	10.6418	0.6635	16.0389	6.83529e-58	8.66226e-57
ENSG00000275620	uncharacterized LOC100192386 [Source:EntrezGene;Acc:100192386]	FLJ16779	antisense	0.59196	3.04812	0.729872	4.17624	2.96371e-05	5.85588e-05
ENSG00000235602	POU class 5 homeobox 1 pseudogene 3 [Source:HGNC Symbol;Acc:HGNC:9222]	POU5F1P3	processed_pseudogene	0.594243	3.81276	1.25753	3.03194	0.00242987	0.00406385
ENSG00000249574	NA	AC226118.1	lincRNA	0.594407	1.93848	0.728897	2.65948	0.00782624	0.0123944
ENSG00000255052	family with sequence similarity 66 member D [Source:HGNC Symbol;Acc:HGNC:24159]	FAM66D	antisense	0.594627	3.13606	0.791637	3.96148	7.44851e-05	0.000142695
ENSG00000095203	erythrocyte membrane protein band 4.1 like 4B [Source:HGNC Symbol;Acc:HGNC:19818]	EPB41L4B	protein_coding	63.8014	10.6202	0.528254	20.1044	6.75247e-90	1.8592e-88
ENSG00000255240	NA	RP11-142C4.6	antisense	0.599693	3.01847	0.81454	3.70574	0.000210776	0.000388172
ENSG00000039068	cadherin 1 [Source:HGNC Symbol;Acc:HGNC:1748]	CDH1	protein_coding	569.177	10.6008	0.464264	22.8336	2.12842e-115	9.35134e-114
ENSG00000172318	beta-1,3-galactosyltransferase 1 [Source:HGNC Symbol;Acc:HGNC:916]	B3GALT1	protein_coding	62.6482	10.5959	0.535994	19.7688	5.52997e-87	1.43115e-85
ENSG00000276166	NA	CTD-2600O9.2	antisense	0.602763	2.71586	0.740934	3.66545	0.0002469	0.000452391
ENSG00000272108	NA	AC005754.8	lincRNA	0.603107	2.89286	0.932414	3.10255	0.00191862	0.00324527
ENSG00000170561	iroquois homeobox 2 [Source:HGNC Symbol;Acc:HGNC:14359]	IRX2	protein_coding	64.341	10.581	0.782842	13.5162	1.25561e-41	1.0201e-40
ENSG00000279312	NA	RP3-331H24.7	TEC	0.603656	2.5185	0.892939	2.82046	0.00479553	0.00777465
ENSG00000118298	carbonic anhydrase 14 [Source:HGNC Symbol;Acc:HGNC:1372]	CA14	protein_coding	53.0491	10.576	0.530318	19.9427	1.73514e-88	4.62199e-87
ENSG00000233893	EZR antisense RNA 1 [Source:HGNC Symbol;Acc:HGNC:40609]	EZR-AS1	antisense	0.608702	2.26702	0.853319	2.65671	0.00789084	0.0124943
ENSG00000280294	NA	RP11-177H2.1	TEC	0.608928	2.7592	0.798172	3.4569	0.000546419	0.000973102
ENSG00000267742	family with sequence similarity 60 member C, pseudogene [Source:HGNC Symbol;Acc:HGNC:31737]	FAM60CP	processed_pseudogene	0.609894	3.24634	0.78658	4.12716	3.67265e-05	7.2091e-05
ENSG00000174607	UDP glycosyltransferase 8 [Source:HGNC Symbol;Acc:HGNC:12555]	UGT8	protein_coding	69.0927	10.5633	0.529981	19.9314	2.17359e-88	5.75251e-87
ENSG00000280382	NA	RP11-804H8.7	lincRNA	0.611053	-1.91405	0.864063	-2.21518	0.0267479	0.0394174
ENSG00000278915	NA	AC005609.18	antisense	0.613711	3.89262	1.00758	3.86335	0.000111844	0.000211105
ENSG00000153404	pleckstrin homology and RhoGEF domain containing G4B [Source:HGNC Symbol;Acc:HGNC:29399]	PLEKHG4B	protein_coding	56.2224	10.5572	0.792728	13.3176	1.82909e-40	1.43339e-39
ENSG00000212766	Ewing sarcoma associated transcript 1 [Source:HGNC Symbol;Acc:HGNC:26596]	EWSAT1	lincRNA	0.61484	3.89927	1.31367	2.96823	0.00299518	0.00496334
ENSG00000168280	kinesin family member 5C [Source:HGNC Symbol;Acc:HGNC:6325]	KIF5C	protein_coding	97.5486	10.5564	0.709046	14.8882	3.92971e-50	4.04839e-49
ENSG00000260095	NA	RP11-715J22.3	antisense	0.61536	3.29765	0.880138	3.74675	0.000179143	0.000332156
ENSG00000077009	nicotinamide riboside kinase 2 [Source:HGNC Symbol;Acc:HGNC:17871]	NMRK2	protein_coding	89.0035	10.5501	0.696761	15.1417	8.59917e-52	9.35321e-51
ENSG00000143632	actin, alpha 1, skeletal muscle [Source:HGNC Symbol;Acc:HGNC:129]	ACTA1	protein_coding	79.2886	10.5312	0.529903	19.8739	6.84437e-88	1.79592e-86
ENSG00000169213	RAB3B, member RAS oncogene family [Source:HGNC Symbol;Acc:HGNC:9778]	RAB3B	protein_coding	137.652	10.5123	0.781334	13.4543	2.90573e-41	2.33447e-40
ENSG00000226361	telomeric repeat binding factor 1 pseudogene 5 [Source:HGNC Symbol;Acc:HGNC:39686]	TERF1P5	processed_pseudogene	0.617237	3.54638	1.03611	3.42278	0.000619839	0.00109971
ENSG00000204661	chromosome 5 open reading frame 60 [Source:HGNC Symbol;Acc:HGNC:27753]	C5orf60	processed_transcript	0.618775	4.06384	1.0183	3.99081	6.58472e-05	0.000126621
ENSG00000276945	NA	CTC-436P18.5	unprocessed_pseudogene	0.619663	-1.79287	0.807197	-2.2211	0.026344	0.0388734
ENSG00000180861	long intergenic non-protein coding RNA 1559 [Source:HGNC Symbol;Acc:HGNC:26598]	LINC01559	lincRNA	0.620739	3.92837	1.29506	3.03335	0.00241857	0.00404605
ENSG00000091972	CD200 molecule [Source:HGNC Symbol;Acc:HGNC:7203]	CD200	protein_coding	125.962	10.5028	0.711611	14.7592	2.68525e-49	2.70618e-48
ENSG00000145808	ADAM metallopeptidase with thrombospondin type 1 motif 19 [Source:HGNC Symbol;Acc:HGNC:17111]	ADAMTS19	protein_coding	59.1807	10.5011	0.751181	13.9795	2.07951e-44	1.81625e-43
ENSG00000227117	HORMAD2 antisense RNA 1 [Source:HGNC Symbol;Acc:HGNC:50729]	HORMAD2-AS1	antisense	0.626291	3.92354	1.31626	2.98083	0.00287465	0.00477068
ENSG00000163032	visinin like 1 [Source:HGNC Symbol;Acc:HGNC:12722]	VSNL1	protein_coding	77.648	10.485	0.722765	14.5067	1.09809e-47	1.05389e-46
ENSG00000185274	Williams-Beuren syndrome chromosome region 17 [Source:HGNC Symbol;Acc:HGNC:16347]	WBSCR17	protein_coding	50.0308	10.4837	0.528553	19.8348	1.49202e-87	3.89831e-86
ENSG00000143494	vasohibin 2 [Source:HGNC Symbol;Acc:HGNC:25723]	VASH2	protein_coding	294.817	10.4537	0.585212	17.8631	2.28477e-71	4.10491e-70
ENSG00000154080	carbohydrate sulfotransferase 9 [Source:HGNC Symbol;Acc:HGNC:19898]	CHST9	protein_coding	46.8295	10.414	0.529296	19.6752	3.51489e-86	8.95494e-85
ENSG00000232936	NA	RP11-80H5.2	antisense	0.627422	3.56809	0.843663	4.22929	2.34435e-05	4.66779e-05
ENSG00000184613	neural EGFL like 2 [Source:HGNC Symbol;Acc:HGNC:7751]	NELL2	protein_coding	109.386	10.3871	1.00515	10.3338	4.95508e-25	2.36672e-24
ENSG00000262497	family with sequence similarity 187 member B2, pseudogene [Source:HGNC Symbol;Acc:HGNC:49213]	FAM187B2P	unprocessed_pseudogene	0.627542	2.49899	0.855751	2.92023	0.00349769	0.00575643
ENSG00000180190	testis development related protein [Source:HGNC Symbol;Acc:HGNC:26951]	TDRP	protein_coding	133.441	10.337	0.708467	14.5907	3.22063e-48	3.15009e-47
ENSG00000128567	podocalyxin like [Source:HGNC Symbol;Acc:HGNC:9171]	PODXL	protein_coding	2955.94	10.3289	0.276611	37.3409	3.5684e-305	2.03814e-302
ENSG00000101144	bone morphogenetic protein 7 [Source:HGNC Symbol;Acc:HGNC:1074]	BMP7	protein_coding	51.4551	10.2888	0.686414	14.9892	8.63348e-51	9.10036e-50
ENSG00000268089	gamma-aminobutyric acid type A receptor theta subunit [Source:HGNC Symbol;Acc:HGNC:14454]	GABRQ	protein_coding	37.8569	10.2844	0.53434	19.2468	1.50047e-82	3.57089e-81
ENSG00000145536	ADAM metallopeptidase with thrombospondin type 1 motif 16 [Source:HGNC Symbol;Acc:HGNC:17108]	ADAMTS16	protein_coding	95.0706	10.2825	0.810369	12.6886	6.8355e-37	4.78154e-36
ENSG00000184363	plakophilin 3 [Source:HGNC Symbol;Acc:HGNC:9025]	PKP3	protein_coding	43.0881	10.2677	0.530061	19.3707	1.36277e-83	3.3237e-82
ENSG00000274330	NA	RP11-486O13.5	unprocessed_pseudogene	0.631092	3.72254	0.924656	4.02587	5.67654e-05	0.000109802
ENSG00000138685	fibroblast growth factor 2 [Source:HGNC Symbol;Acc:HGNC:3676]	FGF2	protein_coding	477.638	10.2642	0.681574	15.0596	2.98746e-51	3.19426e-50
ENSG00000142449	fibrillin 3 [Source:HGNC Symbol;Acc:HGNC:18794]	FBN3	protein_coding	79.6374	10.2602	0.816649	12.5638	3.33789e-36	2.28035e-35
ENSG00000272141	NA	RP11-465B22.8	lincRNA	0.632174	4.06461	1.03447	3.92918	8.52344e-05	0.000162477
ENSG00000259692	NA	RP11-499F3.2	lincRNA	0.633424	3.82858	0.779851	4.90937	9.13689e-07	2.00574e-06
ENSG00000139800	Zic family member 5 [Source:HGNC Symbol;Acc:HGNC:20322]	ZIC5	protein_coding	36.8293	10.2588	0.540749	18.9715	2.93415e-80	6.62341e-79
ENSG00000250151	ARPC4-TTLL3 readthrough [Source:HGNC Symbol;Acc:HGNC:38830]	ARPC4-TTLL3	protein_coding	0.634024	-2.09598	0.814083	-2.57466	0.0100339	0.0156844
ENSG00000101098	regulating synaptic membrane exocytosis 4 [Source:HGNC Symbol;Acc:HGNC:16183]	RIMS4	protein_coding	48.76	10.2456	0.860671	11.9042	1.12472e-32	6.86973e-32
ENSG00000197847	solute carrier family 22 member 20 [Source:HGNC Symbol;Acc:HGNC:29867]	SLC22A20	transcribed_unitary_pseudogene	5.25242	4.07061	0.364124	11.1792	5.1546e-29	2.82142e-28
ENSG00000155980	kinesin family member 5A [Source:HGNC Symbol;Acc:HGNC:6323]	KIF5A	protein_coding	42.3287	10.23	0.541662	18.8864	1.47675e-79	3.27928e-78
ENSG00000106809	osteoglycin [Source:HGNC Symbol;Acc:HGNC:8126]	OGN	protein_coding	0.635257	-2.42507	1.05176	-2.30573	0.021126	0.0315835
ENSG00000018625	ATPase Na+/K+ transporting subunit alpha 2 [Source:HGNC Symbol;Acc:HGNC:800]	ATP1A2	protein_coding	52.5527	10.2211	0.838867	12.1844	3.76536e-34	2.41329e-33
ENSG00000169894	mucin 3A, cell surface associated [Source:HGNC Symbol;Acc:HGNC:7513]	MUC3A	protein_coding	35.7354	10.2198	0.528811	19.3259	3.25215e-83	7.88479e-82
ENSG00000164076	CaM kinase like vesicle associated [Source:HGNC Symbol;Acc:HGNC:28788]	CAMKV	protein_coding	66.0661	10.2128	1.06449	9.59409	8.46591e-22	3.6274e-21
ENSG00000237036	ZEB1 antisense RNA 1 [Source:HGNC Symbol;Acc:HGNC:42354]	ZEB1-AS1	antisense	3.48573	3.68227	0.528874	6.96247	3.34353e-12	9.78515e-12
ENSG00000250327	ribosomal protein SA pseudogene 70 [Source:HGNC Symbol;Acc:HGNC:51923]	RPSAP70	processed_pseudogene	0.636831	2.62726	0.674116	3.89735	9.72526e-05	0.000184456
ENSG00000146530	von Willebrand factor D and EGF domains [Source:HGNC Symbol;Acc:HGNC:21897]	VWDE	protein_coding	36.4336	10.2053	0.549065	18.5868	4.11083e-77	8.56335e-76
ENSG00000104901	dickkopf like acrosomal protein 1 [Source:HGNC Symbol;Acc:HGNC:16528]	DKKL1	protein_coding	0.640097	2.94071	1.15668	2.54236	0.0110106	0.0171391
ENSG00000265263	NA	RP11-135L13.4	antisense	0.640339	1.57049	0.701542	2.23863	0.0251799	0.0372496
ENSG00000075043	potassium voltage-gated channel subfamily Q member 2 [Source:HGNC Symbol;Acc:HGNC:6296]	KCNQ2	protein_coding	40.0599	10.1842	0.53077	19.1875	4.70356e-82	1.10651e-80
ENSG00000119888	epithelial cell adhesion molecule [Source:HGNC Symbol;Acc:HGNC:11529]	EPCAM	protein_coding	363.28	10.183	0.498702	20.4191	1.13236e-92	3.28732e-91
ENSG00000227542	NA	AC092614.2	lincRNA	0.647317	3.83723	0.713782	5.37591	7.61954e-08	1.79112e-07
ENSG00000256995	NA	RP11-114G22.1	lincRNA	0.647676	3.96815	0.94996	4.17717	2.95154e-05	5.83325e-05
ENSG00000234350	NA	AC007405.4	lincRNA	0.633638	2.55672	0.756396	3.38014	0.000724499	0.00127764
ENSG00000188984	arylacetamide deacetylase like 3 [Source:HGNC Symbol;Acc:HGNC:32037]	AADACL3	protein_coding	35.7132	10.1767	0.58274	17.4635	2.71518e-68	4.51488e-67
ENSG00000177519	reprimo, TP53 dependent G2 arrest mediator candidate [Source:HGNC Symbol;Acc:HGNC:24201]	RPRM	protein_coding	48.4982	10.1728	0.790048	12.8762	6.12533e-38	4.43639e-37
ENSG00000251331	NA	NA	NA	0.652423	3.68613	1.1668	3.15917	0.00158219	0.00269871
ENSG00000257221	microRNA 4496 [Source:HGNC Symbol;Acc:HGNC:41569]	MIR4496	antisense	0.653065	-2.82912	0.941791	-3.00398	0.00266475	0.00443524
ENSG00000235192	NA	AC009495.2	lincRNA	2.58323	3.27019	0.466142	7.01545	2.29215e-12	6.75406e-12
ENSG00000213938	selenophosphate synthetase 1 pseudogene 6 [Source:HGNC Symbol;Acc:HGNC:42168]	SEPHS1P6	processed_pseudogene	0.654793	4.01627	1.02195	3.93	8.49446e-05	0.00016195
ENSG00000229590	msh homeobox 2 pseudogene 1 [Source:HGNC Symbol;Acc:HGNC:24976]	MSX2P1	processed_pseudogene	1.0972	4.45616	0.820678	5.42985	5.64012e-08	1.33708e-07
ENSG00000163530	developmental pluripotency associated 2 [Source:HGNC Symbol;Acc:HGNC:19197]	DPPA2	protein_coding	34.8376	10.167	0.543565	18.7042	4.57183e-78	9.72999e-77
ENSG00000225756	DBH antisense RNA 1 [Source:HGNC Symbol;Acc:HGNC:24155]	DBH-AS1	antisense	0.656118	2.76697	0.933617	2.96371	0.00303956	0.00503382
ENSG00000165323	FAT atypical cadherin 3 [Source:HGNC Symbol;Acc:HGNC:23112]	FAT3	protein_coding	89.869	10.1394	0.818511	12.3876	3.04968e-35	2.01996e-34
ENSG00000123560	proteolipid protein 1 [Source:HGNC Symbol;Acc:HGNC:9086]	PLP1	protein_coding	64.41	10.1096	1.20657	8.37882	5.34622e-17	1.90349e-16
ENSG00000260259	NA	RP11-368I7.4	lincRNA	0.656185	2.27218	0.694261	3.2728	0.00106488	0.00184988
ENSG00000165588	orthodenticle homeobox 2 [Source:HGNC Symbol;Acc:HGNC:8522]	OTX2	protein_coding	69.5368	10.0788	1.27947	7.87735	3.34393e-15	1.10788e-14
ENSG00000156687	unc-5 netrin receptor D [Source:HGNC Symbol;Acc:HGNC:18634]	UNC5D	protein_coding	119.73	10.073	1.04272	9.66029	4.44613e-22	1.92248e-21
ENSG00000234779	NA	RP11-62F24.2	antisense	0.657036	2.34199	0.725522	3.22801	0.00124655	0.00214995
ENSG00000067840	PDZ domain containing 4 [Source:HGNC Symbol;Acc:HGNC:21167]	PDZD4	protein_coding	289.99	10.0523	0.56392	17.8258	4.45458e-71	7.9567e-70
ENSG00000137285	tubulin beta 2B class IIb [Source:HGNC Symbol;Acc:HGNC:30829]	TUBB2B	protein_coding	579.448	10.0484	0.542803	18.512	1.65272e-76	3.38821e-75
ENSG00000188322	SH3 domain binding kinase 1 [Source:HGNC Symbol;Acc:HGNC:17699]	SBK1	protein_coding	96.4796	10.0246	0.668458	14.9965	7.73514e-51	8.16395e-50
ENSG00000230927	transmembrane BAX inhibitor motif containing 7, pseudogene [Source:HGNC Symbol;Acc:HGNC:49212]	TMBIM7P	unitary_pseudogene	0.661018	4.13209	1.03323	3.99919	6.35593e-05	0.000122414
ENSG00000113319	Ras protein specific guanine nucleotide releasing factor 2 [Source:HGNC Symbol;Acc:HGNC:9876]	RASGRF2	protein_coding	92.1562	10.0197	0.67864	14.7644	2.48525e-49	2.50977e-48
ENSG00000109255	neuromedin U [Source:HGNC Symbol;Acc:HGNC:7859]	NMU	protein_coding	31.5469	10.0157	0.552118	18.1406	1.52385e-73	2.89001e-72
ENSG00000166831	RNA binding protein with multiple splicing 2 [Source:HGNC Symbol;Acc:HGNC:19098]	RBPMS2	protein_coding	171.009	10.0095	0.682706	14.6616	1.13634e-48	1.12444e-47
ENSG00000187867	paralemmin 3 [Source:HGNC Symbol;Acc:HGNC:33274]	PALM3	protein_coding	41.0556	9.99402	0.529591	18.8712	1.96742e-79	4.361e-78
ENSG00000184344	growth differentiation factor 3 [Source:HGNC Symbol;Acc:HGNC:4218]	GDF3	protein_coding	30.4697	9.98777	0.531983	18.7746	1.21858e-78	2.64385e-77
ENSG00000007062	prominin 1 [Source:HGNC Symbol;Acc:HGNC:9454]	PROM1	protein_coding	90.2272	9.96768	0.696634	14.3083	1.941e-46	1.79484e-45
ENSG00000251271	asparagine-linked glycosylation 1-like 7, pseudogene [Source:HGNC Symbol;Acc:HGNC:44376]	ALG1L7P	unprocessed_pseudogene	0.66231	4.05932	1.2248	3.31426	0.000918865	0.00160484
ENSG00000170608	forkhead box A3 [Source:HGNC Symbol;Acc:HGNC:5023]	FOXA3	protein_coding	33.8128	9.94975	0.531676	18.7139	3.81246e-78	8.14208e-77
ENSG00000262198	NA	RP11-124N19.3	lincRNA	0.662409	2.32108	0.885648	2.62078	0.00877299	0.0138083
ENSG00000139364	transmembrane protein 132B [Source:HGNC Symbol;Acc:HGNC:29397]	TMEM132B	protein_coding	51.4919	9.94686	0.530714	18.7424	2.23292e-78	4.80636e-77
ENSG00000157856	dynein regulatory complex subunit 1 [Source:HGNC Symbol;Acc:HGNC:24245]	DRC1	protein_coding	1.34785	2.33901	1.01123	2.31304	0.0207205	0.0310093
ENSG00000186462	nucleosome assembly protein 1 like 2 [Source:HGNC Symbol;Acc:HGNC:7638]	NAP1L2	protein_coding	29.7711	9.94569	0.530941	18.7322	2.70522e-78	5.79253e-77
ENSG00000260577	NA	RP11-615I2.2	antisense	0.666746	4.23212	0.762402	5.55103	2.83986e-08	6.83793e-08
ENSG00000179546	5-hydroxytryptamine receptor 1D [Source:HGNC Symbol;Acc:HGNC:5289]	HTR1D	protein_coding	39.5078	9.94137	0.735424	13.5179	1.22665e-41	9.96908e-41
ENSG00000198780	family with sequence similarity 169 member A [Source:HGNC Symbol;Acc:HGNC:29138]	FAM169A	protein_coding	72.8203	9.91453	0.603688	16.4233	1.30335e-60	1.78529e-59
ENSG00000018236	contactin 1 [Source:HGNC Symbol;Acc:HGNC:2171]	CNTN1	protein_coding	38.965	9.9111	0.845037	11.7286	9.09582e-32	5.40904e-31
ENSG00000187984	ankyrin repeat domain 19, pseudogene [Source:HGNC Symbol;Acc:HGNC:22567]	ANKRD19P	transcribed_unprocessed_pseudogene	0.667736	3.5807	1.10792	3.23192	0.0012296	0.00212251
ENSG00000138622	hyperpolarization activated cyclic nucleotide gated potassium channel 4 [Source:HGNC Symbol;Acc:HGNC:16882]	HCN4	protein_coding	29.1071	9.90979	0.545344	18.1716	8.65845e-74	1.65746e-72
ENSG00000229212	NA	RP11-561C5.4	transcribed_unprocessed_pseudogene	0.668071	2.96451	0.79625	3.72309	0.000196799	0.000363439
ENSG00000104327	calbindin 1 [Source:HGNC Symbol;Acc:HGNC:1434]	CALB1	protein_coding	60.4716	9.90059	1.28504	7.70451	1.31345e-14	4.24842e-14
ENSG00000160973	forkhead box H1 [Source:HGNC Symbol;Acc:HGNC:3814]	FOXH1	protein_coding	119.356	9.89779	0.477945	20.7091	2.87044e-95	8.85654e-94
ENSG00000226792	long intergenic non-protein coding RNA 371 [Source:HGNC Symbol;Acc:HGNC:42693]	LINC00371	protein_coding	28.9808	9.87318	0.570863	17.2952	5.11372e-67	8.22482e-66
ENSG00000275155	NA	CTD-2595P9.4	sense_intronic	0.669952	3.12835	0.824101	3.79607	0.000147005	0.000274831
ENSG00000278971	NA	RP11-644A7.2	TEC	0.670033	-3.16925	0.747067	-4.24225	2.21286e-05	4.41386e-05
ENSG00000168671	UDP glycosyltransferase family 3 member A2 [Source:HGNC Symbol;Acc:HGNC:27266]	UGT3A2	protein_coding	36.1956	9.84011	0.70471	13.9634	2.60853e-44	2.27183e-43
ENSG00000141738	growth factor receptor bound protein 7 [Source:HGNC Symbol;Acc:HGNC:4567]	GRB7	protein_coding	48.2141	9.83252	0.549251	17.9017	1.14403e-71	2.06751e-70
ENSG00000235529	AGAP1 intronic transcript 1 [Source:HGNC Symbol;Acc:HGNC:41427]	AGAP1-IT1	sense_intronic	0.673389	2.94807	0.776102	3.79856	0.000145538	0.000272213
ENSG00000246228	cancer susceptibility candidate 8 (non-protein coding) [Source:HGNC Symbol;Acc:HGNC:45129]	CASC8	antisense	0.677469	3.63673	0.899003	4.0453	5.22572e-05	0.000101377
ENSG00000135063	family with sequence similarity 189 member A2 [Source:HGNC Symbol;Acc:HGNC:24820]	FAM189A2	protein_coding	37.7266	9.82048	0.75447	13.0164	9.87148e-39	7.36686e-38
ENSG00000146938	neuroligin 4, X-linked [Source:HGNC Symbol;Acc:HGNC:14287]	NLGN4X	protein_coding	152.701	9.81533	0.739702	13.2693	3.48801e-40	2.70836e-39
ENSG00000169783	leucine rich repeat and Ig domain containing 1 [Source:HGNC Symbol;Acc:HGNC:21205]	LINGO1	protein_coding	108.591	9.81229	0.482429	20.3393	5.77126e-92	1.64434e-90
ENSG00000163492	coiled-coil domain containing 141 [Source:HGNC Symbol;Acc:HGNC:26821]	CCDC141	protein_coding	36.3595	9.79525	0.550957	17.7786	1.03487e-70	1.83512e-69
ENSG00000233854	POU6F2 antisense RNA 2 [Source:HGNC Symbol;Acc:HGNC:21887]	POU6F2-AS2	antisense	0.681309	3.05884	0.669122	4.57143	4.84416e-06	1.01271e-05
ENSG00000122824	nudix hydrolase 10 [Source:HGNC Symbol;Acc:HGNC:17621]	NUDT10	protein_coding	27.7146	9.78712	0.536184	18.2533	1.94846e-74	3.80701e-73
ENSG00000211644	immunoglobulin lambda variable 1-51 [Source:HGNC Symbol;Acc:HGNC:5882]	IGLV1-51	IG_V_gene	0.684794	-1.89324	0.686936	-2.75607	0.00584998	0.00939977
ENSG00000007402	calcium voltage-gated channel auxiliary subunit alpha2delta 2 [Source:HGNC Symbol;Acc:HGNC:1400]	CACNA2D2	protein_coding	42.9074	9.78164	0.534518	18.2999	8.28275e-75	1.63262e-73
ENSG00000233967	NA	RP11-250B2.3	lincRNA	0.685708	2.35622	0.675568	3.48777	0.000487075	0.000870955
ENSG00000270011	ZNF559-ZNF177 readthrough [Source:HGNC Symbol;Acc:HGNC:42964]	ZNF559-ZNF177	protein_coding	0.685871	1.92441	0.675586	2.84851	0.00439248	0.00715475
ENSG00000175175	protein phosphatase, Mg2+/Mn2+ dependent 1E [Source:HGNC Symbol;Acc:HGNC:19322]	PPM1E	protein_coding	33.7464	9.76686	0.543974	17.9547	4.41318e-72	8.04063e-71
ENSG00000008311	aminoadipate-semialdehyde synthase [Source:HGNC Symbol;Acc:HGNC:17366]	AASS	protein_coding	601.603	9.75415	0.45675	21.3556	3.46196e-101	1.21119e-99
ENSG00000264659	NA	CTD-2006K23.2	antisense	0.688609	-1.74945	0.789428	-2.2161	0.0266849	0.0393269
ENSG00000206120	EGF like and EMI domain containing 1, pseudogene [Source:HGNC Symbol;Acc:HGNC:25149]	EGFEM1P	transcribed_unitary_pseudogene	0.694393	3.9017	0.756734	5.15597	2.52323e-07	5.7476e-07
ENSG00000264775	peptidylprolyl isomerase A pseudogene 14 [Source:HGNC Symbol;Acc:HGNC:9267]	PPIAP14	processed_pseudogene	0.694879	4.069	1.29896	3.13251	0.00173317	0.00294417
ENSG00000247033	NA	RP11-252E2.1	antisense	0.695714	2.13615	0.712295	2.99897	0.0027089	0.00450627
ENSG00000228168	heterogeneous nuclear ribonucleoprotein A1 pseudogene 21 [Source:HGNC Symbol;Acc:HGNC:39539]	HNRNPA1P21	processed_pseudogene	0.695886	3.52475	0.989812	3.56103	0.00036941	0.000667405
ENSG00000260614	NA	RP11-491F9.1	antisense	0.696171	3.56589	0.799403	4.46069	8.16977e-06	1.68006e-05
ENSG00000166535	alpha-2-macroglobulin like 1 [Source:HGNC Symbol;Acc:HGNC:23336]	A2ML1	protein_coding	30.0784	9.75169	0.535498	18.2105	4.25828e-74	8.22842e-73
ENSG00000166105	galactosidase beta 1 like 3 [Source:HGNC Symbol;Acc:HGNC:25147]	GLB1L3	protein_coding	24.878	9.70134	0.534113	18.1635	1.00457e-73	1.91257e-72
ENSG00000201217	Y RNA [Source:RFAM;Acc:RF00019]	Y_RNA	misc_RNA	0.696389	-2.01005	0.83784	-2.39909	0.016436	0.0249347
ENSG00000179178	transmembrane protein 125 [Source:HGNC Symbol;Acc:HGNC:28275]	TMEM125	protein_coding	28.8898	9.69728	0.531127	18.2579	1.78966e-74	3.50512e-73
ENSG00000274114	NA	CTC-281F24.3	transcribed_unprocessed_pseudogene	3.12111	4.73722	0.77372	6.12265	9.20318e-10	2.40228e-09
ENSG00000173175	adenylate cyclase 5 [Source:HGNC Symbol;Acc:HGNC:236]	ADCY5	protein_coding	52.4956	9.69665	0.657056	14.7577	2.74372e-49	2.76285e-48
ENSG00000244968	LIFR antisense RNA 1 [Source:HGNC Symbol;Acc:HGNC:43600]	LIFR-AS1	antisense	0.69876	3.87696	0.957327	4.04978	5.12668e-05	9.95583e-05
ENSG00000083307	grainyhead like transcription factor 2 [Source:HGNC Symbol;Acc:HGNC:2799]	GRHL2	protein_coding	37.7291	9.67242	0.531391	18.2021	4.96892e-74	9.55651e-73
ENSG00000182107	transmembrane protein 30B [Source:HGNC Symbol;Acc:HGNC:27254]	TMEM30B	protein_coding	28.5089	9.67232	0.53312	18.1429	1.46234e-73	2.77551e-72
ENSG00000105255	fibronectin type III and SPRY domain containing 1 [Source:HGNC Symbol;Acc:HGNC:13745]	FSD1	protein_coding	55.1294	9.66989	0.82974	11.6541	2.18602e-31	1.2838e-30
ENSG00000166206	gamma-aminobutyric acid type A receptor beta3 subunit [Source:HGNC Symbol;Acc:HGNC:4083]	GABRB3	protein_coding	299.501	9.66712	0.42293	22.8575	1.2309e-115	5.4372e-114
ENSG00000262904	thymopoietin pseudogene 2 [Source:HGNC Symbol;Acc:HGNC:50860]	TMPOP2	processed_pseudogene	1.17528	3.43596	0.633118	5.42704	5.72972e-08	1.3578e-07
ENSG00000233820	NA	RP11-535M15.2	transcribed_processed_pseudogene	0.700158	4.18647	1.11065	3.76937	0.000163657	0.000304732
ENSG00000273445	NA	RP11-1399P15.1	antisense	0.703897	3.30578	1.08705	3.04105	0.00235756	0.00395017
ENSG00000144730	interleukin 17 receptor D [Source:HGNC Symbol;Acc:HGNC:17616]	IL17RD	protein_coding	129.817	9.66643	0.661133	14.621	2.06355e-48	2.02723e-47
ENSG00000215032	G protein nucleolar 3 like pseudogene 1 [Source:HGNC Symbol;Acc:HGNC:25733]	GNL3LP1	processed_pseudogene	0.705538	1.47602	0.681445	2.16601	0.0303106	0.0443191
ENSG00000263033	NA	RP11-396B14.2	lincRNA	0.705682	-2.28635	0.827453	-2.76312	0.00572521	0.00920893
ENSG00000267191	NA	RP11-15A1.2	antisense	0.706298	3.05481	0.888079	3.4398	0.000582143	0.0010347
ENSG00000273987	NA	RP11-585P4.6	sense_intronic	0.707088	1.5099	0.570304	2.64754	0.00810804	0.0128151
ENSG00000185666	synapsin III [Source:HGNC Symbol;Acc:HGNC:11496]	SYN3	protein_coding	25.3846	9.6655	0.555957	17.3853	1.06581e-67	1.74859e-66
ENSG00000224174	NA	RP4-798A10.4	lincRNA	0.711007	3.16957	0.714429	4.43651	9.14277e-06	1.87403e-05
ENSG00000160396	homeodomain interacting protein kinase 4 [Source:HGNC Symbol;Acc:HGNC:19007]	HIPK4	protein_coding	0.711601	1.4622	0.605703	2.41406	0.0157759	0.0239896
ENSG00000075388	fibroblast growth factor 4 [Source:HGNC Symbol;Acc:HGNC:3682]	FGF4	protein_coding	24.2994	9.63539	0.566417	17.0111	6.79204e-65	1.03739e-63
ENSG00000224081	long intergenic non-protein coding RNA 1057 [Source:HGNC Symbol;Acc:HGNC:49057]	LINC01057	transcribed_processed_pseudogene	2.0563	5.18876	1.04567	4.96214	6.97221e-07	1.54185e-06
ENSG00000225953	SATB2 antisense RNA 1 [Source:HGNC Symbol;Acc:HGNC:26490]	SATB2-AS1	antisense	0.714518	2.27255	0.643647	3.53074	0.000414402	0.000745566
ENSG00000225345	sorting nexin 18 pseudogene 3 [Source:HGNC Symbol;Acc:HGNC:39611]	SNX18P3	transcribed_unprocessed_pseudogene	1.42744	3.49233	0.889982	3.92405	8.70744e-05	0.00016583
ENSG00000140835	carbohydrate sulfotransferase 4 [Source:HGNC Symbol;Acc:HGNC:1972]	CHST4	protein_coding	24.5525	9.62713	0.545231	17.657	8.99366e-70	1.55882e-68
ENSG00000237972	tubulin gamma 1 pseudogene [Source:HGNC Symbol;Acc:HGNC:12418]	TUBG1P	processed_pseudogene	0.716289	4.02682	1.32942	3.029	0.00245366	0.00410084
ENSG00000163364	long intergenic non-protein coding RNA 1116 [Source:HGNC Symbol;Acc:HGNC:49259]	LINC01116	lincRNA	0.716874	3.87347	0.799369	4.84565	1.26195e-06	2.7483e-06
ENSG00000225366	teratocarcinoma-derived growth factor 1 pseudogene 3 [Source:HGNC Symbol;Acc:HGNC:11703]	TDGF1P3	transcribed_processed_pseudogene	0.717033	4.12516	1.28867	3.20109	0.0013691	0.00235206
ENSG00000101938	chordin like 1 [Source:HGNC Symbol;Acc:HGNC:29861]	CHRDL1	protein_coding	27.7322	9.62612	0.534678	18.0036	1.82645e-72	3.36769e-71
ENSG00000187140	forkhead box D3 [Source:HGNC Symbol;Acc:HGNC:3804]	FOXD3	protein_coding	37.0036	9.62166	0.930131	10.3444	4.43632e-25	2.12266e-24
ENSG00000268836	NA	LA16c-OS12.2	lincRNA	0.719191	2.97645	0.677422	4.3938	1.11389e-05	2.26935e-05
ENSG00000134873	claudin 10 [Source:HGNC Symbol;Acc:HGNC:2033]	CLDN10	protein_coding	37.421	9.614	0.534586	17.984	2.60011e-72	4.77627e-71
ENSG00000235100	NA	RP11-80H5.9	lincRNA	0.720965	3.39777	0.805113	4.22024	2.44039e-05	4.85155e-05
ENSG00000243854	RNA, 7SL, cytoplasmic 67, pseudogene [Source:HGNC Symbol;Acc:HGNC:46083]	RN7SL67P	misc_RNA	0.722243	2.91413	0.9374	3.10874	0.00187889	0.00318047
ENSG00000246339	EXTL3 antisense RNA 1 [Source:HGNC Symbol;Acc:HGNC:27985]	EXTL3-AS1	antisense	0.724355	2.97291	0.688611	4.31725	1.57987e-05	3.18306e-05
ENSG00000250669	NA	RP11-83M16.3	processed_pseudogene	0.724494	2.75123	0.624285	4.40701	1.04808e-05	2.13848e-05
ENSG00000162105	SH3 and multiple ankyrin repeat domains 2 [Source:HGNC Symbol;Acc:HGNC:14295]	SHANK2	protein_coding	41.2537	9.5904	0.528956	18.1308	1.8209e-73	3.44539e-72
ENSG00000234380	long intergenic non-protein coding RNA 1426 [Source:HGNC Symbol;Acc:HGNC:50734]	LINC01426	antisense	0.724829	2.6587	0.793972	3.3486	0.000812199	0.00142513
ENSG00000253978	uncharacterized LOC101927862 [Source:EntrezGene;Acc:101927862]	CTB-178M22.2	antisense	0.726139	4.26717	1.10504	3.86154	0.000112673	0.000212637
ENSG00000158246	family with sequence similarity 46 member B [Source:HGNC Symbol;Acc:HGNC:28273]	FAM46B	protein_coding	366.327	9.58864	0.541735	17.6999	4.2027e-70	7.35173e-69
ENSG00000138759	Fraser extracellular matrix complex subunit 1 [Source:HGNC Symbol;Acc:HGNC:19185]	FRAS1	protein_coding	383.143	9.57346	0.628248	15.2383	1.96819e-52	2.17351e-51
ENSG00000006740	Rho GTPase activating protein 44 [Source:HGNC Symbol;Acc:HGNC:29096]	ARHGAP44	protein_coding	31.4289	9.57274	0.528987	18.0964	3.40412e-73	6.38695e-72
ENSG00000043355	Zic family member 2 [Source:HGNC Symbol;Acc:HGNC:12873]	ZIC2	protein_coding	67.8811	9.559	0.482616	19.8066	2.6095e-87	6.78911e-86
ENSG00000134709	hook microtubule tethering protein 1 [Source:HGNC Symbol;Acc:HGNC:19884]	HOOK1	protein_coding	69.1639	9.55571	0.506446	18.8682	2.08391e-79	4.61088e-78
ENSG00000224592	NA	RP5-884C9.2	lincRNA	0.727014	4.20812	0.726801	5.78992	7.04193e-09	1.75388e-08
ENSG00000267291	NA	CTB-186G2.1	antisense	0.727547	3.74952	0.740022	5.06677	4.04628e-07	9.08711e-07
ENSG00000227214	HLA complex group 15 (non-protein coding) [Source:HGNC Symbol;Acc:HGNC:18361]	HCG15	antisense	0.727554	1.99566	0.664047	3.0053	0.00265322	0.00441753
ENSG00000258696	NA	CTD-2058B24.3	antisense	0.727567	3.99526	1.05391	3.79089	0.000150108	0.000280461
ENSG00000236780	NA	AC078941.1	lincRNA	0.728224	4.14837	1.18568	3.49874	0.000467461	0.000837104
ENSG00000163568	absent in melanoma 2 [Source:HGNC Symbol;Acc:HGNC:357]	AIM2	protein_coding	42.2522	2.50808	0.994917	2.5209	0.0117057	0.0181669
ENSG00000109956	beta-1,3-glucuronyltransferase 1 [Source:HGNC Symbol;Acc:HGNC:921]	B3GAT1	protein_coding	27.5844	9.55495	0.800683	11.9335	7.91813e-33	4.85809e-32
ENSG00000069482	galanin and GMAP prepropeptide [Source:HGNC Symbol;Acc:HGNC:4114]	GAL	protein_coding	685.254	9.52461	0.529717	17.9806	2.76637e-72	5.07787e-71
ENSG00000124493	glutamate metabotropic receptor 4 [Source:HGNC Symbol;Acc:HGNC:4596]	GRM4	protein_coding	36.1325	9.51058	1.10481	8.60832	7.41406e-18	2.73695e-17
ENSG00000019505	synaptotagmin 13 [Source:HGNC Symbol;Acc:HGNC:14962]	SYT13	protein_coding	22.1822	9.51022	0.536436	17.7285	2.52597e-70	4.44397e-69
ENSG00000235280	MCF2L antisense RNA 1 [Source:HGNC Symbol;Acc:HGNC:39825]	MCF2L-AS1	antisense	0.732433	4.21312	0.785853	5.36121	8.26658e-08	1.93895e-07
ENSG00000214336	forkhead box I3 [Source:HGNC Symbol;Acc:HGNC:35123]	FOXI3	protein_coding	37.0971	9.50333	1.14168	8.324	8.50468e-17	3.00194e-16
ENSG00000235790	NA	RP11-73M7.6	antisense	0.732953	2.64065	0.86391	3.05662	0.00223845	0.00375803
ENSG00000254610	NA	RP5-903G2.2	lincRNA	0.733288	4.28974	1.07026	4.00813	6.12014e-05	0.000118011
ENSG00000248590	glycine decarboxylase pseudogene 1 [Source:HGNC Symbol;Acc:HGNC:4314]	GLDCP1	transcribed_processed_pseudogene	0.734327	4.18153	1.26289	3.31107	0.000929393	0.00162266
ENSG00000154316	L-threonine dehydrogenase (pseudogene) [Source:HGNC Symbol;Acc:HGNC:15547]	TDH	transcribed_unitary_pseudogene	0.734549	3.63296	0.680737	5.33681	9.45972e-08	2.2112e-07
ENSG00000278192	NA	RP5-1056H1.2	lincRNA	0.737937	4.2277	1.09509	3.86059	0.000113111	0.000213431
ENSG00000103460	TOX high mobility group box family member 3 [Source:HGNC Symbol;Acc:HGNC:11972]	TOX3	protein_coding	24.9157	9.49124	0.537027	17.6737	6.68892e-70	1.16346e-68
ENSG00000228373	NA	RP11-497K15.1	processed_pseudogene	0.738142	4.16438	1.28471	3.2415	0.00118903	0.00205479
ENSG00000188883	killer cell lectin like receptor G2 [Source:HGNC Symbol;Acc:HGNC:24778]	KLRG2	protein_coding	21.8551	9.49043	0.531927	17.8416	3.35913e-71	6.02192e-70
ENSG00000174469	contactin associated protein-like 2 [Source:HGNC Symbol;Acc:HGNC:13830]	CNTNAP2	protein_coding	31.1616	9.48401	1.00598	9.42763	4.19475e-21	1.75418e-20
ENSG00000140600	SH3 domain containing GRB2 like 3, endophilin A3 [Source:HGNC Symbol;Acc:HGNC:10832]	SH3GL3	protein_coding	21.7292	9.47886	0.52854	17.934	6.39781e-72	1.15963e-70
ENSG00000238062	SPATA3 antisense RNA 1 (head to head) [Source:HGNC Symbol;Acc:HGNC:28013]	SPATA3-AS1	lincRNA	0.739201	4.18472	1.22793	3.40795	0.000654538	0.00115926
ENSG00000184731	family with sequence similarity 110 member C [Source:HGNC Symbol;Acc:HGNC:33340]	FAM110C	protein_coding	21.7989	9.47004	0.56846	16.6591	2.59818e-62	3.73603e-61
ENSG00000211714	T cell receptor beta variable 7-3 [Source:HGNC Symbol;Acc:HGNC:12237]	TRBV7-3	TR_V_gene	0.739928	-2.95328	0.751678	-3.92892	8.53292e-05	0.000162645
ENSG00000259868	NA	RP11-1012E15.2	processed_transcript	0.742514	3.70216	1.08887	3.40001	0.000673844	0.00119216
ENSG00000146267	failed axon connections homolog [Source:HGNC Symbol;Acc:HGNC:20742]	FAXC	protein_coding	21.2406	9.46773	0.531165	17.8245	4.56416e-71	8.14057e-70
ENSG00000078549	ADCYAP receptor type I [Source:HGNC Symbol;Acc:HGNC:242]	ADCYAP1R1	protein_coding	24.0686	9.45959	0.535944	17.6503	1.01178e-69	1.75119e-68
ENSG00000124302	carbohydrate sulfotransferase 8 [Source:HGNC Symbol;Acc:HGNC:15993]	CHST8	protein_coding	21.7558	9.45308	0.535601	17.6495	1.02682e-69	1.77596e-68
ENSG00000255100	NA	RP11-21L23.3	antisense	0.746934	2.08732	0.690128	3.02454	0.00249016	0.00415957
ENSG00000271830	NA	RP11-1C8.7	lincRNA	0.747241	3.78438	0.904324	4.18476	2.85463e-05	5.649e-05
ENSG00000159166	ladinin 1 [Source:HGNC Symbol;Acc:HGNC:6472]	LAD1	protein_coding	96.8724	9.45142	0.934526	10.1136	4.80856e-24	2.22995e-23
ENSG00000177108	zinc finger DHHC-type containing 22 [Source:HGNC Symbol;Acc:HGNC:20106]	ZDHHC22	protein_coding	42.2147	9.43634	0.754888	12.5003	7.43523e-36	5.01812e-35
ENSG00000269235	ZNF350 antisense RNA 1 [Source:HGNC Symbol;Acc:HGNC:48598]	ZNF350-AS1	antisense	0.747739	2.30155	0.684067	3.36452	0.00076678	0.00134852
ENSG00000267506	NA	RP11-13K12.1	lincRNA	0.750247	4.051	1.22504	3.30682	0.000943625	0.00164668
ENSG00000165929	tandem C2 domains, nuclear [Source:HGNC Symbol;Acc:HGNC:19859]	TC2N	protein_coding	24.155	9.43524	0.696754	13.5417	8.87025e-42	7.23044e-41
ENSG00000263080	NA	RP11-485G7.5	antisense	0.753512	4.11792	0.919872	4.47662	7.58352e-06	1.56212e-05
ENSG00000248356	NA	RP11-557J10.4	antisense	0.754336	4.11922	1.32712	3.10388	0.00191	0.00323158
ENSG00000268170	NA	RP11-556I13.2	antisense	0.758848	-2.95942	0.711767	-4.15786	3.21249e-05	6.3276e-05
ENSG00000272263	NA	RP11-767C1.2	antisense	0.907306	4.10747	0.738635	5.5609	2.68385e-08	6.47435e-08
ENSG00000212588	small nucleolar RNA, H/ACA box 26 [Source:HGNC Symbol;Acc:HGNC:32616]	SNORA26	snoRNA	0.761282	3.81974	0.772225	4.94641	7.5595e-07	1.66857e-06
ENSG00000267379	NA	CTC-548K16.5	antisense	0.761905	-2.49959	0.903588	-2.7663	0.00566968	0.0091244
ENSG00000267890	NA	CTD-2126E3.4	lincRNA	0.763423	4.05731	1.10535	3.6706	0.000241982	0.000443711
ENSG00000062038	cadherin 3 [Source:HGNC Symbol;Acc:HGNC:1762]	CDH3	protein_coding	357.388	9.43252	0.668169	14.117	2.98516e-45	2.65829e-44
ENSG00000082684	semaphorin 5B [Source:HGNC Symbol;Acc:HGNC:10737]	SEMA5B	protein_coding	24.1583	9.42641	0.539703	17.4659	2.60461e-68	4.33395e-67
ENSG00000116833	nuclear receptor subfamily 5 group A member 2 [Source:HGNC Symbol;Acc:HGNC:7984]	NR5A2	protein_coding	24.679	9.42548	0.543063	17.3562	1.77205e-67	2.88604e-66
ENSG00000173673	hes family bHLH transcription factor 3 [Source:HGNC Symbol;Acc:HGNC:26226]	HES3	protein_coding	20.8011	9.41009	0.58484	16.09	2.9968e-58	3.82942e-57
ENSG00000171695	LKAAEAR motif containing 1 [Source:HGNC Symbol;Acc:HGNC:33718]	LKAAEAR1	protein_coding	0.556777	2.20248	0.814361	2.70455	0.00683979	0.0108961
ENSG00000273449	NA	RP11-218F10.3	lincRNA	1.2833	3.53143	0.648556	5.44507	5.17859e-08	1.23028e-07
ENSG00000251609	SET pseudogene 12 [Source:HGNC Symbol;Acc:HGNC:42931]	SETP12	processed_pseudogene	0.766833	4.2844	0.821352	5.21627	1.82563e-07	4.19747e-07
ENSG00000196167	colorectal cancer associated 1 [Source:HGNC Symbol;Acc:HGNC:33789]	COLCA1	antisense	0.766929	4.20581	1.24916	3.36692	0.000760128	0.00133769
ENSG00000251050	NA	RP11-168A11.4	processed_pseudogene	0.767466	3.10486	0.65197	4.76228	1.91421e-06	4.12359e-06
ENSG00000273381	NA	RP11-305L7.7	lincRNA	0.767478	3.63574	0.726151	5.00687	5.53225e-07	1.23151e-06
ENSG00000230212	NA	AP000688.14	sense_intronic	0.767595	2.80568	0.799675	3.50852	0.000450606	0.000807919
ENSG00000179023	kelch domain containing 7A [Source:HGNC Symbol;Acc:HGNC:26791]	KLHDC7A	protein_coding	21.0421	9.40778	0.596066	15.7831	4.06601e-56	4.95344e-55
ENSG00000199082	microRNA 342 [Source:HGNC Symbol;Acc:HGNC:31778]	MIR342	miRNA	0.767667	-2.9466	0.742831	-3.96672	7.28697e-05	0.000139727
ENSG00000167614	tweety family member 1 [Source:HGNC Symbol;Acc:HGNC:13476]	TTYH1	protein_coding	20.0924	9.40146	0.534387	17.593	2.78868e-69	4.77283e-68
ENSG00000105409	ATPase Na+/K+ transporting subunit alpha 3 [Source:HGNC Symbol;Acc:HGNC:801]	ATP1A3	protein_coding	48.765	9.36932	0.525285	17.8366	3.6718e-71	6.57763e-70
ENSG00000171246	neuronal pentraxin 1 [Source:HGNC Symbol;Acc:HGNC:7952]	NPTX1	protein_coding	100.543	9.3577	0.69843	13.3982	6.19501e-41	4.93031e-40
ENSG00000107105	ELAV like neuron-specific RNA binding protein 2 [Source:HGNC Symbol;Acc:HGNC:3313]	ELAVL2	protein_coding	19.4298	9.34175	0.537653	17.375	1.27498e-67	2.0834e-66
ENSG00000279288	NA	RP11-736E3.3	TEC	0.775292	-3.7089	0.753366	-4.9231	8.51827e-07	1.87396e-06
ENSG00000280278	uncharacterized protein FLJ30679 [Source:EntrezGene;Acc:146512]	FLJ30679	TEC	0.775853	3.68061	0.740095	4.97316	6.58717e-07	1.45959e-06
ENSG00000268555	NA	RP11-678G14.3	lincRNA	0.679001	3.19922	0.985599	3.24597	0.00117052	0.00202493
ENSG00000197444	oxoglutarate dehydrogenase-like [Source:HGNC Symbol;Acc:HGNC:25590]	OGDHL	protein_coding	32.6751	9.32817	0.640991	14.5527	5.6122e-48	5.43945e-47
ENSG00000274034	microRNA 6813 [Source:HGNC Symbol;Acc:HGNC:50017]	MIR6813	miRNA	0.775918	-2.18305	0.758985	-2.87628	0.00402397	0.00657849
ENSG00000215007	DnaJ heat shock protein family (Hsp40) member A1 pseudogene 3 [Source:HGNC Symbol;Acc:HGNC:39339]	DNAJA1P3	processed_pseudogene	0.776076	3.6973	0.713157	5.18441	2.16696e-07	4.95951e-07
ENSG00000253967	NA	RP11-333A23.4	lincRNA	0.776696	4.01517	1.04979	3.82474	0.000130909	0.000245655
ENSG00000279569	NA	RP11-394B2.1	TEC	0.776804	3.2306	0.747174	4.32376	1.53391e-05	3.09402e-05
ENSG00000228952	NA	RP11-567G11.1	lincRNA	0.776959	4.10473	0.997985	4.11302	3.90515e-05	7.65081e-05
ENSG00000241042	NA	RP11-145M4.1	lincRNA	0.777349	2.90131	0.707788	4.09912	4.14718e-05	8.1101e-05
ENSG00000261033	NA	RP11-209D14.2	antisense	0.779995	4.22691	0.876467	4.82267	1.41651e-06	3.07544e-06
ENSG00000147255	immunoglobulin superfamily member 1 [Source:HGNC Symbol;Acc:HGNC:5948]	IGSF1	protein_coding	51.9297	9.32035	0.735104	12.679	7.73524e-37	5.40169e-36
ENSG00000279347	NA	RP11-85I17.2	TEC	1.7178	3.94808	0.675522	5.84449	5.08121e-09	1.27458e-08
ENSG00000135547	hes related family bHLH transcription factor with YRPW motif 2 [Source:HGNC Symbol;Acc:HGNC:4881]	HEY2	protein_coding	33.7072	9.3179	0.550848	16.9156	3.45533e-64	5.18722e-63
ENSG00000177511	ST8 alpha-N-acetyl-neuraminide alpha-2,8-sialyltransferase 3 [Source:HGNC Symbol;Acc:HGNC:14269]	ST8SIA3	protein_coding	18.9183	9.3104	0.535828	17.3757	1.26022e-67	2.06066e-66
ENSG00000169760	neuroligin 1 [Source:HGNC Symbol;Acc:HGNC:14291]	NLGN1	protein_coding	18.6542	9.25343	0.538109	17.1962	2.83506e-66	4.46913e-65
ENSG00000135423	glutaminase 2 [Source:HGNC Symbol;Acc:HGNC:29570]	GLS2	protein_coding	38.2165	9.2452	0.530735	17.4196	5.85626e-68	9.67899e-67
ENSG00000139835	growth hormone regulated TBC protein 1 [Source:HGNC Symbol;Acc:HGNC:20310]	GRTP1	protein_coding	37.6453	9.24251	0.524731	17.6138	1.93068e-69	3.31592e-68
ENSG00000280322	NA	RP6-24A23.8	TEC	0.781769	4.22275	1.29894	3.25093	0.00115027	0.00199102
ENSG00000277586	neurofilament, light polypeptide [Source:HGNC Symbol;Acc:HGNC:7739]	NEFL	protein_coding	54.0572	9.23841	0.823438	11.2193	3.27822e-29	1.80401e-28
ENSG00000102230	phosphate cytidylyltransferase 1, choline, beta [Source:HGNC Symbol;Acc:HGNC:8755]	PCYT1B	protein_coding	37.644	9.23682	0.525288	17.5843	3.25008e-69	5.54318e-68
ENSG00000259407	NA	RP11-158M2.3	antisense	0.786705	2.51895	0.678003	3.71525	0.000203003	0.00037439
ENSG00000250853	ring finger protein 138 pseudogene 1 [Source:HGNC Symbol;Acc:HGNC:30342]	RNF138P1	processed_pseudogene	0.904067	2.92723	0.734134	3.98732	6.68232e-05	0.000128448
ENSG00000143469	synaptotagmin 14 [Source:HGNC Symbol;Acc:HGNC:23143]	SYT14	protein_coding	20.6634	9.23	0.539408	17.1114	1.22114e-65	1.89698e-64
ENSG00000161681	SH3 and multiple ankyrin repeat domains 1 [Source:HGNC Symbol;Acc:HGNC:15474]	SHANK1	protein_coding	2.29912	1.54728	0.564075	2.74305	0.00608719	0.00975794
ENSG00000254781	GTPase, very large interferon inducible pseudogene 2 [Source:HGNC Symbol;Acc:HGNC:38876]	GVINP2	processed_pseudogene	0.786925	4.34989	1.15352	3.77099	0.000162602	0.000302883
ENSG00000108830	Rho family GTPase 2 [Source:HGNC Symbol;Acc:HGNC:18315]	RND2	protein_coding	107.963	9.20678	0.497477	18.5069	1.81542e-76	3.71248e-75
ENSG00000204802	NA	RP11-111F5.4	lincRNA	0.787088	3.16609	0.815447	3.88264	0.000103327	0.00019557
ENSG00000261068	NA	RP11-7K24.3	lincRNA	0.787147	4.19147	1.27448	3.28876	0.0010063	0.00175244
ENSG00000231851	uncharacterized LOC101927492 [Source:EntrezGene;Acc:101927492]	UTAT33	antisense	0.795009	2.59198	0.809669	3.20128	0.00136817	0.00235063
ENSG00000152661	gap junction protein alpha 1 [Source:HGNC Symbol;Acc:HGNC:4274]	GJA1	protein_coding	2973.33	9.19099	0.564007	16.2959	1.05577e-59	1.40769e-58
ENSG00000100625	SIX homeobox 4 [Source:HGNC Symbol;Acc:HGNC:10890]	SIX4	protein_coding	58.3681	9.18643	0.465385	19.7394	9.89003e-87	2.53813e-85
ENSG00000225420	NA	AC104134.2	antisense	0.798565	4.06599	0.894786	4.54409	5.51734e-06	1.14816e-05
ENSG00000272121	NA	RP4-555D20.4	lincRNA	0.798909	4.24896	1.30427	3.25774	0.00112304	0.00194664
ENSG00000261280	NA	NA	NA	0.799632	3.36833	0.72132	4.66967	3.01685e-06	6.40617e-06
ENSG00000222022	NA	AC112721.1	lincRNA	0.80014	-3.01148	0.869763	-3.46241	0.000535364	0.000954384
ENSG00000196368	nudix hydrolase 11 [Source:HGNC Symbol;Acc:HGNC:18011]	NUDT11	protein_coding	52.0854	9.17955	0.575948	15.9382	3.44305e-57	4.29682e-56
ENSG00000112379	ARFGEF family member 3 [Source:HGNC Symbol;Acc:HGNC:21213]	ARFGEF3	protein_coding	87.2012	9.17762	0.466627	19.668	4.05604e-86	1.03016e-84
ENSG00000162344	fibroblast growth factor 19 [Source:HGNC Symbol;Acc:HGNC:3675]	FGF19	protein_coding	37.1834	9.16141	1.33005	6.88801	5.65766e-12	1.63859e-11
ENSG00000259203	NA	RP11-209K10.2	lincRNA	0.804006	4.27989	1.28623	3.32746	0.000876409	0.00153342
ENSG00000254109	RBPMS antisense RNA 1 [Source:HGNC Symbol;Acc:HGNC:48721]	RBPMS-AS1	antisense	0.804705	4.45197	0.925853	4.80851	1.52062e-06	3.29479e-06
ENSG00000176387	hydroxysteroid 11-beta dehydrogenase 2 [Source:HGNC Symbol;Acc:HGNC:5209]	HSD11B2	protein_coding	20.5531	9.158	0.532763	17.1896	3.17455e-66	4.99467e-65
ENSG00000153093	acyl-CoA oxidase-like [Source:HGNC Symbol;Acc:HGNC:25621]	ACOXL	protein_coding	18.4436	9.14789	0.566719	16.1418	1.29636e-58	1.67925e-57
ENSG00000237289	creatine kinase, mitochondrial 1B [Source:HGNC Symbol;Acc:HGNC:1995]	CKMT1B	protein_coding	17.2324	9.14203	0.537361	17.0128	6.59629e-65	1.00875e-63
ENSG00000259426	NA	RP11-253M7.1	antisense	0.80635	3.64763	0.734999	4.96278	6.9493e-07	1.53692e-06
ENSG00000272323	NA	CTD-2517O10.6	antisense	0.80729	2.45821	0.772342	3.18281	0.00145855	0.00249821
ENSG00000230183	CCR4-NOT transcription complex subunit 6-like pseudogene 1 [Source:HGNC Symbol;Acc:HGNC:32355]	CNOT6LP1	processed_pseudogene	0.80924	3.54167	0.742616	4.76918	1.84977e-06	3.98791e-06
ENSG00000041353	RAB27B, member RAS oncogene family [Source:HGNC Symbol;Acc:HGNC:9767]	RAB27B	protein_coding	3.89723	1.94627	0.736341	2.64317	0.00821342	0.0129699
ENSG00000177425	pro-apoptotic WT1 regulator [Source:HGNC Symbol;Acc:HGNC:8614]	PAWR	protein_coding	189.998	9.12157	0.559644	16.2989	1.00537e-59	1.34195e-58
ENSG00000105894	pleiotrophin [Source:HGNC Symbol;Acc:HGNC:9630]	PTN	protein_coding	29.855	9.12133	0.701905	12.9951	1.3042e-38	9.68004e-38
ENSG00000253376	NA	RP11-44D19.1	lincRNA	0.811831	-1.80016	0.776405	-2.31859	0.0204175	0.0305895
ENSG00000273366	NA	CTA-989H11.1	lincRNA	0.812539	2.79661	0.656048	4.26282	2.01867e-05	4.03701e-05
ENSG00000171551	endothelin converting enzyme like 1 [Source:HGNC Symbol;Acc:HGNC:3147]	ECEL1	protein_coding	25.4232	9.11431	0.541745	16.824	1.62837e-63	2.41503e-62
ENSG00000276404	microRNA 6835 [Source:HGNC Symbol;Acc:HGNC:49963]	MIR6835	miRNA	0.813641	1.96655	0.672275	2.92522	0.00344217	0.00566849
ENSG00000175229	galactose-3-O-sulfotransferase 3 [Source:HGNC Symbol;Acc:HGNC:24144]	GAL3ST3	protein_coding	19.0093	9.10763	0.538986	16.8977	4.67645e-64	7.01182e-63
ENSG00000124496	transcriptional regulating factor 1 [Source:HGNC Symbol;Acc:HGNC:18273]	TRERF1	protein_coding	230.532	1.8961	0.366364	5.17545	2.27364e-07	5.19641e-07
ENSG00000276449	NA	AC004076.5	antisense	0.816188	2.47758	0.643794	3.84841	0.000118886	0.000223931
ENSG00000260868	NA	RP11-394I13.1	lincRNA	0.816283	-2.74627	0.683232	-4.01953	5.83136e-05	0.000112699
ENSG00000113763	unc-5 netrin receptor A [Source:HGNC Symbol;Acc:HGNC:12567]	UNC5A	protein_coding	16.4338	9.10536	0.536823	16.9616	1.58075e-64	2.39354e-63
ENSG00000251611	NA	RP11-610P16.1	lincRNA	0.816859	4.41804	0.733477	6.02342	1.70774e-09	4.39736e-09
ENSG00000155897	adenylate cyclase 8 [Source:HGNC Symbol;Acc:HGNC:239]	ADCY8	protein_coding	22.1787	9.1044	0.606258	15.0174	5.65073e-51	5.9794e-50
ENSG00000253771	transmembrane phosphoinositide 3-phosphatase and tensin homolog 2 pseudogene 1 [Source:HGNC Symbol;Acc:HGNC:35196]	TPTE2P1	transcribed_unprocessed_pseudogene	0.818429	3.83894	0.84387	4.5492	5.38492e-06	1.12193e-05
ENSG00000165215	claudin 3 [Source:HGNC Symbol;Acc:HGNC:2045]	CLDN3	protein_coding	25.2626	9.10392	0.543328	16.7559	5.13142e-63	7.51058e-62
ENSG00000171877	FERM domain containing 5 [Source:HGNC Symbol;Acc:HGNC:28214]	FRMD5	protein_coding	22.3874	9.10039	0.535556	16.9924	9.3474e-65	1.42414e-63
ENSG00000133083	doublecortin like kinase 1 [Source:HGNC Symbol;Acc:HGNC:2700]	DCLK1	protein_coding	146.686	9.10033	0.604665	15.0502	3.44204e-51	3.66912e-50
ENSG00000101311	fermitin family member 1 [Source:HGNC Symbol;Acc:HGNC:15889]	FERMT1	protein_coding	46.7085	9.05705	0.554936	16.3209	7.01059e-60	9.38823e-59
ENSG00000259289	NA	RP11-798K3.3	lincRNA	0.821309	-2.25121	1.05387	-2.13614	0.032668	0.0475536
ENSG00000139053	phosphodiesterase 6H [Source:HGNC Symbol;Acc:HGNC:8790]	PDE6H	protein_coding	0.822763	-2.05815	0.830144	-2.47927	0.0131653	0.0202455
ENSG00000256340	ATP binding cassette subfamily C member 6 pseudogene 1 [Source:HGNC Symbol;Acc:HGNC:33352]	ABCC6P1	transcribed_unprocessed_pseudogene	0.774823	2.35543	0.629782	3.74008	0.000183963	0.00034081
ENSG00000176928	glucosaminyl (N-acetyl) transferase 4, core 2 [Source:HGNC Symbol;Acc:HGNC:17973]	GCNT4	protein_coding	54.4589	9.04026	0.870937	10.3799	3.06025e-25	1.47546e-24
ENSG00000130054	family with sequence similarity 155 member B [Source:HGNC Symbol;Acc:HGNC:30701]	FAM155B	protein_coding	15.9357	9.03983	0.537905	16.8056	2.21957e-63	3.276e-62
ENSG00000249421	ADAMTS19 antisense RNA 1 [Source:HGNC Symbol;Acc:HGNC:40797]	ADAMTS19-AS1	antisense	0.824315	4.47784	1.06895	4.18901	2.80179e-05	5.54845e-05
ENSG00000235532	long intergenic non-protein coding RNA 402 [Source:HGNC Symbol;Acc:HGNC:42732]	LINC00402	lincRNA	0.825002	4.47375	1.00306	4.4601	8.19211e-06	1.68451e-05
ENSG00000214999	NA	AC129492.6	antisense	0.825079	4.36687	1.16279	3.75551	0.000172987	0.000321082
ENSG00000124507	protein kinase C and casein kinase substrate in neurons 1 [Source:HGNC Symbol;Acc:HGNC:8570]	PACSIN1	protein_coding	15.9016	9.03763	0.531044	17.0186	5.9774e-65	9.15814e-64
ENSG00000186310	nucleosome assembly protein 1 like 3 [Source:HGNC Symbol;Acc:HGNC:7639]	NAP1L3	protein_coding	80.2574	9.02208	0.381194	23.668	7.70915e-124	4.05432e-122
ENSG00000155511	glutamate ionotropic receptor AMPA type subunit 1 [Source:HGNC Symbol;Acc:HGNC:4571]	GRIA1	protein_coding	31.0527	9.00681	0.531617	16.9423	2.19441e-64	3.31252e-63
ENSG00000046889	phosphatidylinositol-3,4,5-trisphosphate dependent Rac exchange factor 2 [Source:HGNC Symbol;Acc:HGNC:22950]	PREX2	protein_coding	67.6659	8.97826	0.408206	21.9944	3.2556e-107	1.24934e-105
ENSG00000260350	NA	RP11-152P23.2	antisense	0.827892	2.54885	0.673311	3.78554	0.000153374	0.000286323
ENSG00000184905	transcription elongation factor A like 2 [Source:HGNC Symbol;Acc:HGNC:29818]	TCEAL2	protein_coding	15.0029	8.96559	0.536981	16.6963	1.39508e-62	2.02024e-61
ENSG00000134595	SRY-box 3 [Source:HGNC Symbol;Acc:HGNC:11199]	SOX3	protein_coding	14.5637	8.9505	0.535234	16.7226	8.97345e-63	1.30794e-61
ENSG00000280107	NA	AL022393.9	TEC	0.828525	3.55605	0.84465	4.21009	2.55271e-05	5.06951e-05
ENSG00000263745	NA	RP11-161I6.2	lincRNA	0.830522	4.42558	0.728518	6.07477	1.24163e-09	3.21773e-09
ENSG00000074211	protein phosphatase 2 regulatory subunit Bgamma [Source:HGNC Symbol;Acc:HGNC:9306]	PPP2R2C	protein_coding	22.7584	8.94887	0.531516	16.8365	1.31853e-63	1.96499e-62
ENSG00000103089	fatty acid 2-hydroxylase [Source:HGNC Symbol;Acc:HGNC:21197]	FA2H	protein_coding	24.9744	8.94874	0.677889	13.2009	8.67124e-40	6.6635e-39
ENSG00000222032	NA	AC112721.2	lincRNA	0.834377	-3.07985	0.771123	-3.99399	6.49715e-05	0.000124986
ENSG00000233261	long intergenic non-protein coding RNA 264 [Source:HGNC Symbol;Acc:HGNC:17776]	LINC00264	transcribed_unprocessed_pseudogene	0.834805	-2.51317	0.801152	-3.13695	0.00170715	0.00290116
ENSG00000279725	NA	RP11-288A5.2	TEC	0.834973	4.31626	1.29129	3.34259	0.000830013	0.00145473
ENSG00000169174	proprotein convertase subtilisin/kexin type 9 [Source:HGNC Symbol;Acc:HGNC:20001]	PCSK9	protein_coding	199.248	8.94116	0.605055	14.7774	2.0483e-49	2.07278e-48
ENSG00000258417	NA	RP11-240B13.2	protein_coding	14.4448	8.91827	0.533969	16.7019	1.27047e-62	1.84413e-61
ENSG00000158164	thymosin beta 15a [Source:HGNC Symbol;Acc:HGNC:30744]	TMSB15A	protein_coding	38.3501	8.91698	0.506606	17.6014	2.40203e-69	4.11393e-68
ENSG00000279039	NA	CTC-260E6.3	TEC	0.835806	4.13281	0.720504	5.736	9.69379e-09	2.39637e-08
ENSG00000144278	polypeptide N-acetylgalactosaminyltransferase 13 [Source:HGNC Symbol;Acc:HGNC:23242]	GALNT13	protein_coding	16.6845	8.91213	0.530172	16.8099	2.06505e-63	3.05343e-62
ENSG00000130055	glycerophosphodiester phosphodiesterase domain containing 2 [Source:HGNC Symbol;Acc:HGNC:25974]	GDPD2	protein_coding	16.5913	8.892	0.536078	16.5871	8.63268e-62	1.22271e-60
ENSG00000090932	delta like canonical Notch ligand 3 [Source:HGNC Symbol;Acc:HGNC:2909]	DLL3	protein_coding	42.6407	8.89063	0.484494	18.3503	3.281e-75	6.5354e-74
ENSG00000251287	ALG1, chitobiosyldiphosphodolichol beta-mannosyltransferase like 2 [Source:HGNC Symbol;Acc:HGNC:37258]	ALG1L2	protein_coding	0.838367	-1.44132	0.643498	-2.23982	0.0251029	0.0371425
ENSG00000080854	immunoglobulin superfamily member 9B [Source:HGNC Symbol;Acc:HGNC:32326]	IGSF9B	protein_coding	18.8503	8.88879	0.546301	16.2709	1.589e-59	2.10381e-58
ENSG00000118898	periplakin [Source:HGNC Symbol;Acc:HGNC:9273]	PPL	protein_coding	92.7397	8.87707	0.346207	25.6409	5.33716e-145	4.0457e-143
ENSG00000215102	telomeric repeat binding factor 1 pseudogene 4 [Source:HGNC Symbol;Acc:HGNC:38500]	TERF1P4	processed_pseudogene	0.84002	4.24276	0.860178	4.93242	8.12164e-07	1.78895e-06
ENSG00000105696	transmembrane protein 59 like [Source:HGNC Symbol;Acc:HGNC:13237]	TMEM59L	protein_coding	18.7181	8.87503	0.536481	16.543	1.79752e-61	2.52558e-60
ENSG00000133636	neurotensin [Source:HGNC Symbol;Acc:HGNC:8038]	NTS	protein_coding	74.0792	8.86817	0.479962	18.4768	3.17316e-76	6.47283e-75
ENSG00000263958	NA	RP11-676J15.1	lincRNA	0.84131	4.41786	1.18354	3.73275	0.0001894	0.000350407
ENSG00000207047	small nucleolar RNA, C/D box 51 [Source:HGNC Symbol;Acc:HGNC:10201]	SNORD51	snoRNA	0.606387	2.15752	0.767572	2.81084	0.00494119	0.00800024
ENSG00000248740	NA	RP11-328K4.1	lincRNA	0.842365	4.32833	1.28005	3.38138	0.000721233	0.00127234
ENSG00000261754	NA	CTC-523E23.1	lincRNA	0.84237	4.44448	1.10546	4.02047	5.80831e-05	0.000112279
ENSG00000066468	fibroblast growth factor receptor 2 [Source:HGNC Symbol;Acc:HGNC:3689]	FGFR2	protein_coding	185.11	8.8612	0.623992	14.2008	9.056e-46	8.20115e-45
ENSG00000082458	discs large MAGUK scaffold protein 3 [Source:HGNC Symbol;Acc:HGNC:2902]	DLG3	protein_coding	136.437	8.85187	0.589342	15.0199	5.43848e-51	5.76169e-50
ENSG00000232000	chloride voltage-gated channel 3 pseudogene 1 [Source:HGNC Symbol;Acc:HGNC:49775]	CLCN3P1	transcribed_unprocessed_pseudogene	0.847963	2.53524	0.812462	3.12044	0.00180583	0.00306081
ENSG00000231742	long intergenic non-protein coding RNA 1273 [Source:HGNC Symbol;Acc:HGNC:50329]	LINC01273	lincRNA	0.848717	4.41945	0.937585	4.71365	2.43314e-06	5.20087e-06
ENSG00000196581	adherens junctions associated protein 1 [Source:HGNC Symbol;Acc:HGNC:30801]	AJAP1	protein_coding	14.5133	8.85164	0.543975	16.2722	1.55552e-59	2.0606e-58
ENSG00000157399	arylsulfatase E (chondrodysplasia punctata 1) [Source:HGNC Symbol;Acc:HGNC:719]	ARSE	protein_coding	18.6327	8.84113	0.537609	16.4453	9.06795e-61	1.24977e-59
ENSG00000080709	potassium calcium-activated channel subfamily N member 2 [Source:HGNC Symbol;Acc:HGNC:6291]	KCNN2	protein_coding	41.6627	8.83815	0.486379	18.1713	8.7078e-74	1.6656e-72
ENSG00000145384	fatty acid binding protein 2 [Source:HGNC Symbol;Acc:HGNC:3556]	FABP2	protein_coding	0.853417	-3.25924	1.29855	-2.50989	0.0120767	0.0187038
ENSG00000165152	transmembrane protein 246 [Source:HGNC Symbol;Acc:HGNC:28180]	TMEM246	protein_coding	36.5398	8.83492	0.505373	17.482	1.96586e-68	3.27555e-67
ENSG00000182870	polypeptide N-acetylgalactosaminyltransferase 9 [Source:HGNC Symbol;Acc:HGNC:4131]	GALNT9	protein_coding	14.0853	8.83224	0.57087	15.4715	5.39964e-54	6.20567e-53
ENSG00000232860	SMG7 antisense RNA 1 [Source:HGNC Symbol;Acc:HGNC:24518]	SMG7-AS1	processed_transcript	0.854506	-1.68054	0.752401	-2.23357	0.0255116	0.0377108
ENSG00000085552	immunoglobulin superfamily member 9 [Source:HGNC Symbol;Acc:HGNC:18132]	IGSF9	protein_coding	24.3642	8.80403	0.527883	16.678	1.89481e-62	2.72942e-61
ENSG00000138336	tet methylcytosine dioxygenase 1 [Source:HGNC Symbol;Acc:HGNC:29484]	TET1	protein_coding	136.832	8.80258	0.41492	21.2151	6.92588e-100	2.33975e-98
ENSG00000204711	chromosome 9 open reading frame 135 [Source:HGNC Symbol;Acc:HGNC:31422]	C9orf135	protein_coding	20.2672	8.79603	0.537481	16.3653	3.3843e-60	4.56945e-59
ENSG00000175077	receptor transporter protein 1 [Source:HGNC Symbol;Acc:HGNC:28580]	RTP1	protein_coding	13.2402	8.79404	0.530733	16.5696	1.15572e-61	1.63129e-60
ENSG00000106714	contactin associated protein-like 3 [Source:HGNC Symbol;Acc:HGNC:13834]	CNTNAP3	protein_coding	19.2358	8.79129	0.619108	14.1999	9.17024e-46	8.29849e-45
ENSG00000123119	N-terminal EF-hand calcium binding protein 1 [Source:HGNC Symbol;Acc:HGNC:20983]	NECAB1	protein_coding	13.6111	8.78052	0.616547	14.2415	5.06612e-46	4.62027e-45
ENSG00000184349	ephrin A5 [Source:HGNC Symbol;Acc:HGNC:3225]	EFNA5	protein_coding	21.1583	8.77586	0.530174	16.5528	1.52821e-61	2.14964e-60
ENSG00000223393	NA	RP5-858B6.3	antisense	0.858846	4.22726	0.706464	5.98369	2.18138e-09	5.58827e-09
ENSG00000166736	5-hydroxytryptamine receptor 3A [Source:HGNC Symbol;Acc:HGNC:5297]	HTR3A	protein_coding	13.2953	8.77473	0.544201	16.1241	1.72866e-58	2.22749e-57
ENSG00000258526	NA	RP11-111A21.1	lincRNA	0.861254	1.63767	0.674349	2.42852	0.0151607	0.0231156
ENSG00000258457	NA	RP11-298I3.4	antisense	0.86356	3.76864	0.666003	5.65859	1.52622e-08	3.73457e-08
ENSG00000242686	NA	RP11-1191J2.2	antisense	0.864194	3.42493	0.729851	4.69264	2.69698e-06	5.74731e-06
ENSG00000151692	ring finger protein 144A [Source:HGNC Symbol;Acc:HGNC:20457]	RNF144A	protein_coding	77.5053	1.2599	0.512348	2.45908	0.0139294	0.0213496
ENSG00000256673	NA	RP11-599J14.2	unprocessed_pseudogene	3.50183	3.03041	0.509889	5.94327	2.79396e-09	7.12117e-09
ENSG00000273156	NA	RP11-127B20.2	lincRNA	0.864829	2.47827	0.58402	4.24347	2.20086e-05	4.39134e-05
ENSG00000261625	NA	RP11-554A11.4	sense_overlapping	0.865826	4.61305	0.878978	5.2482	1.53596e-07	3.54607e-07
ENSG00000270933	NA	CTD-2227E11.1	lincRNA	0.780328	3.47556	0.639354	5.43605	5.44748e-08	1.29216e-07
ENSG00000214803	NA	RP11-37N22.1	lincRNA	0.866607	-3.26158	0.669287	-4.87321	1.09797e-06	2.40126e-06
ENSG00000142273	Cbl proto-oncogene C [Source:HGNC Symbol;Acc:HGNC:15961]	CBLC	protein_coding	12.9273	8.77399	0.532641	16.4726	5.77234e-61	8.00049e-60
ENSG00000241418	MAPK regulated corepressor interacting protein 2 pseudogene 1 [Source:HGNC Symbol;Acc:HGNC:49629]	MCRIP2P1	processed_pseudogene	0.869198	3.78122	0.741686	5.09814	3.42999e-07	7.73913e-07
ENSG00000230630	DNM3 opposite strand/antisense RNA [Source:HGNC Symbol;Acc:HGNC:41228]	DNM3OS	antisense	0.869257	-2.47874	0.885792	-2.79834	0.00513664	0.00830519
ENSG00000186297	gamma-aminobutyric acid type A receptor alpha5 subunit [Source:HGNC Symbol;Acc:HGNC:4079]	GABRA5	protein_coding	17.5337	8.77136	0.535614	16.3763	2.8251e-60	3.82916e-59
ENSG00000233514	NA	RP11-570P14.1	processed_pseudogene	0.869935	2.48363	0.64717	3.83768	0.000124204	0.000233447
ENSG00000254286	NA	RP11-89K10.1	antisense	1.01145	3.93609	0.689426	5.70923	1.13491e-08	2.79684e-08
ENSG00000280145	NA	CH507-154B10.1	lincRNA	2.79939	3.70571	1.01358	3.65607	0.00025611	0.000468533
ENSG00000128849	cingulin like 1 [Source:HGNC Symbol;Acc:HGNC:25931]	CGNL1	protein_coding	287.817	8.77049	0.683841	12.8253	1.18262e-37	8.46553e-37
ENSG00000166869	calcineurin like EF-hand protein 2 [Source:HGNC Symbol;Acc:HGNC:24927]	CHP2	protein_coding	13.0496	8.76837	0.541475	16.1935	5.60622e-59	7.30444e-58
ENSG00000277196	NA	AC007325.2	protein_coding	16.6996	8.75948	0.876044	9.99891	1.54087e-23	6.99772e-23
ENSG00000232790	long intergenic non-protein coding RNA 1162 [Source:HGNC Symbol;Acc:HGNC:49528]	LINC01162	lincRNA	0.871448	4.40972	1.25688	3.50847	0.000450697	0.000807968
ENSG00000243024	ribosomal protein S11 pseudogene 6 [Source:HGNC Symbol;Acc:HGNC:36693]	RPS11P6	transcribed_processed_pseudogene	0.873357	2.37137	0.666273	3.55916	0.000372049	0.000671777
ENSG00000248449	protocadherin gamma subfamily B, 8 pseudogene [Source:HGNC Symbol;Acc:HGNC:8715]	PCDHGB8P	transcribed_unitary_pseudogene	0.874543	3.03035	0.671916	4.51001	6.48246e-06	1.34125e-05
ENSG00000225872	long intergenic non-protein coding RNA 1529 [Source:HGNC Symbol;Acc:HGNC:51268]	LINC01529	transcribed_unprocessed_pseudogene	0.87508	-2.59521	0.89644	-2.89502	0.00379136	0.00621602
ENSG00000156959	lipoma HMGIC fusion partner-like 4 [Source:HGNC Symbol;Acc:HGNC:29568]	LHFPL4	protein_coding	14.8644	8.75543	0.532774	16.4337	1.09796e-60	1.50647e-59
ENSG00000231993	EP300 antisense RNA 1 [Source:HGNC Symbol;Acc:HGNC:50504]	EP300-AS1	antisense	0.876061	2.68296	0.656429	4.08721	4.36592e-05	8.52631e-05
ENSG00000165061	zinc finger matrin-type 4 [Source:HGNC Symbol;Acc:HGNC:25844]	ZMAT4	protein_coding	18.2515	8.7506	0.584256	14.9773	1.03272e-50	1.08531e-49
ENSG00000232224	NA	NA	NA	0.876549	2.59392	0.64641	4.01281	5.99998e-05	0.000115821
ENSG00000229646	NA	RP11-330A16.1	lincRNA	0.877204	3.02338	0.670092	4.51189	6.42513e-06	1.32986e-05
ENSG00000078725	BMP/retinoic acid inducible neural specific 1 [Source:HGNC Symbol;Acc:HGNC:2687]	BRINP1	protein_coding	34.0481	8.73425	0.50242	17.3844	1.08402e-67	1.77728e-66
ENSG00000261335	NA	RP11-318A15.2	antisense	1.61318	2.0139	0.511131	3.94009	8.14517e-05	0.000155508
ENSG00000280027	NA	RP11-44F14.10	TEC	0.880073	4.5257	1.12834	4.01094	6.0477e-05	0.000116697
ENSG00000257953	NA	RP11-620J15.1	antisense	0.880395	2.07514	0.812648	2.55356	0.0106629	0.0166199
ENSG00000204345	CD300 molecule like family member d [Source:HGNC Symbol;Acc:HGNC:16848]	CD300LD	protein_coding	0.883533	-3.26539	1.49917	-2.17813	0.0293964	0.0430722
ENSG00000162409	protein kinase AMP-activated catalytic subunit alpha 2 [Source:HGNC Symbol;Acc:HGNC:9377]	PRKAA2	protein_coding	25.494	8.73322	0.530822	16.4523	8.07989e-61	1.11547e-59
ENSG00000223813	NA	AC007255.8	antisense	0.884803	3.81879	0.91305	4.18245	2.88383e-05	5.70495e-05
ENSG00000259343	TMC3 antisense RNA 1 [Source:HGNC Symbol;Acc:HGNC:51424]	TMC3-AS1	antisense	2.67774	3.05456	0.409953	7.45101	9.26254e-14	2.88617e-13
ENSG00000256124	long intergenic non-protein coding RNA 1152 [Source:HGNC Symbol;Acc:HGNC:16752]	LINC01152	lincRNA	0.884933	1.5956	0.510929	3.12294	0.00179051	0.00303548
ENSG00000231940	ribosomal protein S7 pseudogene 3 [Source:HGNC Symbol;Acc:HGNC:36518]	RPS7P3	processed_pseudogene	0.884947	2.62179	0.620306	4.22661	2.37243e-05	4.72217e-05
ENSG00000279711	NA	AP004782.1	TEC	0.885633	4.52111	1.05157	4.2994	1.7126e-05	3.44173e-05
ENSG00000165591	fatty acid amide hydrolase 2 [Source:HGNC Symbol;Acc:HGNC:26440]	FAAH2	protein_coding	25.6478	8.72963	0.526563	16.5785	9.96637e-62	1.40918e-60
ENSG00000196557	calcium voltage-gated channel subunit alpha1 H [Source:HGNC Symbol;Acc:HGNC:1395]	CACNA1H	protein_coding	68.4309	8.7237	0.60532	14.4117	4.3674e-47	4.11602e-46
ENSG00000198626	ryanodine receptor 2 [Source:HGNC Symbol;Acc:HGNC:10484]	RYR2	protein_coding	14.6924	8.72215	0.534188	16.3279	6.25371e-60	8.3838e-59
ENSG00000237819	NA	AC002454.1	antisense	0.816748	3.14393	0.688209	4.56827	4.91759e-06	1.02762e-05
ENSG00000172020	growth associated protein 43 [Source:HGNC Symbol;Acc:HGNC:4140]	GAP43	protein_coding	84.5494	8.70658	0.669423	13.0061	1.1299e-38	8.40923e-38
ENSG00000237872	POU class 5 homeobox 1 pseudogene 4 [Source:HGNC Symbol;Acc:HGNC:33310]	POU5F1P4	processed_pseudogene	0.887851	4.29718	1.38313	3.10685	0.00189094	0.0032
ENSG00000240292	NA	NA	NA	0.88981	-3.46997	1.11016	-3.12565	0.00177414	0.00300918
ENSG00000154118	junctophilin 3 [Source:HGNC Symbol;Acc:HGNC:14203]	JPH3	protein_coding	30.8182	8.69788	0.833326	10.4376	1.67066e-25	8.11216e-25
ENSG00000254261	NA	RP11-18A15.1	lincRNA	0.892244	4.32068	1.36834	3.15762	0.00159064	0.00271236
ENSG00000172554	syntrophin gamma 2 [Source:HGNC Symbol;Acc:HGNC:13741]	SNTG2	protein_coding	12.1957	8.6844	0.535654	16.2127	4.10078e-59	5.38008e-58
ENSG00000204396	von Willebrand factor A domain containing 7 [Source:HGNC Symbol;Acc:HGNC:13939]	VWA7	protein_coding	1.70547	1.95082	0.58655	3.32593	0.000881239	0.00154121
ENSG00000250994	NA	AC005355.1	lincRNA	0.893487	4.4167	1.28496	3.43721	0.000587731	0.00104425
ENSG00000241157	NA	RP11-3K24.1	processed_pseudogene	0.893774	4.16679	0.713337	5.84126	5.18073e-09	1.29928e-08
ENSG00000255710	NA	RP11-667M19.9	processed_pseudogene	0.894512	2.70222	0.692345	3.903	9.50081e-05	0.000180352
ENSG00000230342	Fanconi anemia complementation group D2 pseudogene 2 [Source:HGNC Symbol;Acc:HGNC:44488]	FANCD2P2	unprocessed_pseudogene	0.59729	3.39194	0.722072	4.69752	2.63345e-06	5.61779e-06
ENSG00000262583	NA	RP11-77K12.5	transcribed_unprocessed_pseudogene	0.895468	2.42364	0.687164	3.52702	0.000420263	0.000755557
ENSG00000132698	RAB25, member RAS oncogene family [Source:HGNC Symbol;Acc:HGNC:18238]	RAB25	protein_coding	22.1524	8.68305	0.542667	16.0007	1.26352e-57	1.59058e-56
ENSG00000274245	NA	RP11-357P18.2	lincRNA	0.895508	-2.12785	0.705371	-3.01663	0.00255599	0.00426288
ENSG00000228010	NA	AC073343.13	antisense	0.896	2.1921	0.697121	3.1445	0.00166369	0.00283162
ENSG00000273796	NA	LL21NC02-21A1.1	lincRNA	0.896902	4.47698	0.651239	6.87456	6.21807e-12	1.79793e-11
ENSG00000232018	NA	NA	NA	0.897167	4.70655	0.796747	5.90721	3.47952e-09	8.81546e-09
ENSG00000164007	claudin 19 [Source:HGNC Symbol;Acc:HGNC:2040]	CLDN19	protein_coding	12.7753	8.67604	0.558971	15.5215	2.48324e-54	2.87139e-53
ENSG00000156574	nodal growth differentiation factor [Source:HGNC Symbol;Acc:HGNC:7865]	NODAL	protein_coding	23.4073	8.674	1.2761	6.79729	1.06603e-11	3.05397e-11
ENSG00000135097	musashi RNA binding protein 1 [Source:HGNC Symbol;Acc:HGNC:7330]	MSI1	protein_coding	14.0711	8.66825	0.533829	16.2379	2.72166e-59	3.58221e-58
ENSG00000278607	NA	RP11-405M12.3	lincRNA	0.89971	-3.12755	0.778269	-4.01859	5.85475e-05	0.000113107
ENSG00000244952	NA	RP11-1000B6.5	lincRNA	0.900057	-2.83318	0.680598	-4.16278	3.14399e-05	6.20013e-05
ENSG00000207697	microRNA 573 [Source:HGNC Symbol;Acc:HGNC:32829]	MIR573	miRNA	1.13956	2.98123	0.638334	4.67033	3.0071e-06	6.38657e-06
ENSG00000279933	NA	RP4-671O14.5	TEC	0.905155	-2.96225	0.912964	-3.24465	0.00117595	0.00203389
ENSG00000278965	NA	RP11-39H3.2	TEC	0.905334	3.10283	0.717777	4.32283	1.5404e-05	3.1066e-05
ENSG00000115290	growth factor receptor bound protein 14 [Source:HGNC Symbol;Acc:HGNC:4565]	GRB14	protein_coding	11.8628	8.65481	0.535354	16.1665	8.68665e-59	1.13e-57
ENSG00000134602	serine/threonine protein kinase 26 [Source:HGNC Symbol;Acc:HGNC:18174]	STK26	protein_coding	388.174	1.95549	0.309531	6.31761	2.65645e-10	7.11555e-10
ENSG00000265625	NA	RP11-68I3.11	sense_intronic	0.906972	-2.17141	0.820646	-2.64598	0.00814554	0.0128679
ENSG00000182263	fidgetin, microtubule severing factor [Source:HGNC Symbol;Acc:HGNC:13285]	FIGN	protein_coding	32.8194	8.65401	0.505416	17.1226	1.00755e-65	1.56915e-64
ENSG00000160867	fibroblast growth factor receptor 4 [Source:HGNC Symbol;Acc:HGNC:3691]	FGFR4	protein_coding	66.6295	8.65296	0.375604	23.0375	1.96353e-117	8.98033e-116
ENSG00000141934	phospholipid phosphatase 2 [Source:HGNC Symbol;Acc:HGNC:9230]	PLPP2	protein_coding	63.9466	8.64781	0.615504	14.05	7.70555e-45	6.78553e-44
ENSG00000252103	RNA, U6 small nuclear 917, pseudogene [Source:HGNC Symbol;Acc:HGNC:47880]	RNU6-917P	snRNA	0.909316	-2.71024	0.793858	-3.41402	0.000640127	0.00113439
ENSG00000257551	HLX antisense RNA 1 [Source:HGNC Symbol;Acc:HGNC:42509]	HLX-AS1	antisense	0.910815	-2.42662	0.739238	-3.2826	0.00102856	0.00178968
ENSG00000256164	CCND2 antisense RNA 1 [Source:HGNC Symbol;Acc:HGNC:49398]	CCND2-AS1	antisense	0.911103	3.45257	0.651469	5.29967	1.16012e-07	2.6979e-07
ENSG00000188112	chromosome 6 open reading frame 132 [Source:HGNC Symbol;Acc:HGNC:21288]	C6orf132	protein_coding	92.5268	8.6471	0.546756	15.8153	2.44065e-56	2.99263e-55
ENSG00000279330	NA	AJ003147.11	TEC	0.920566	-2.02168	0.744291	-2.71625	0.00660269	0.0105382
ENSG00000269399	NA	CTD-3222D19.12	lincRNA	1.43013	2.29552	0.592592	3.87369	0.0001072	0.000202697
ENSG00000267336	eukaryotic translation initiation factor 4A2 pseudogene 1 [Source:HGNC Symbol;Acc:HGNC:37929]	EIF4A2P1	processed_pseudogene	0.921509	1.56881	0.636746	2.4638	0.0137475	0.0210878
ENSG00000261546	NA	CTD-2555A7.3	antisense	0.923338	-2.22339	0.702132	-3.16663	0.00154216	0.00263298
ENSG00000134757	desmoglein 3 [Source:HGNC Symbol;Acc:HGNC:3050]	DSG3	protein_coding	18.898	8.62554	0.804176	10.7259	7.69095e-27	3.89866e-26
ENSG00000272416	NA	CTD-2081C10.7	lincRNA	0.924575	2.94236	0.702278	4.18973	2.7929e-05	5.53129e-05
ENSG00000133124	insulin receptor substrate 4 [Source:HGNC Symbol;Acc:HGNC:6128]	IRS4	protein_coding	11.7929	8.62551	0.543339	15.875	9.4374e-57	1.16591e-55
ENSG00000157110	RNA binding protein with multiple splicing [Source:HGNC Symbol;Acc:HGNC:19097]	RBPMS	protein_coding	232.367	8.62267	0.618701	13.9367	3.78943e-44	3.28284e-43
ENSG00000166402	tubby bipartite transcription factor [Source:HGNC Symbol;Acc:HGNC:12406]	TUB	protein_coding	42.0801	8.6148	0.768679	11.2073	3.75565e-29	2.0612e-28
ENSG00000243544	RNA, 7SL, cytoplasmic 172, pseudogene [Source:HGNC Symbol;Acc:HGNC:46188]	RN7SL172P	misc_RNA	0.927804	-3.07621	0.740024	-4.1569	3.22589e-05	6.35348e-05
ENSG00000162494	leucine rich repeat containing 38 [Source:HGNC Symbol;Acc:HGNC:27005]	LRRC38	protein_coding	0.929888	2.91305	1.09981	2.64868	0.00808077	0.0127728
ENSG00000263571	NA	CTC-304I17.5	lincRNA	0.93059	4.48894	1.2633	3.55334	0.000380372	0.000686503
ENSG00000184012	transmembrane protease, serine 2 [Source:HGNC Symbol;Acc:HGNC:11876]	TMPRSS2	protein_coding	31.418	8.61232	0.521121	16.5265	2.36329e-61	3.31104e-60
ENSG00000139915	MAM domain containing glycosylphosphatidylinositol anchor 2 [Source:HGNC Symbol;Acc:HGNC:19835]	MDGA2	protein_coding	13.6815	8.60808	0.548203	15.7024	1.45691e-55	1.74545e-54
ENSG00000237640	NA	RP4-604G5.1	antisense	0.931696	4.55318	1.19171	3.8207	0.000133071	0.000249578
ENSG00000154556	sorbin and SH3 domain containing 2 [Source:HGNC Symbol;Acc:HGNC:24098]	SORBS2	protein_coding	24.6514	8.59895	0.587463	14.6374	1.62074e-48	1.59605e-47
ENSG00000161180	coiled-coil domain containing 116 [Source:HGNC Symbol;Acc:HGNC:26688]	CCDC116	protein_coding	0.93268	-1.98771	0.717296	-2.77111	0.00558653	0.00899647
ENSG00000166828	sodium channel epithelial 1 gamma subunit [Source:HGNC Symbol;Acc:HGNC:10602]	SCNN1G	protein_coding	11.7557	8.59728	0.575499	14.9388	1.84194e-50	1.91605e-49
ENSG00000257258	NA	RP11-946L16.1	lincRNA	0.933447	-2.88464	0.712005	-4.05144	5.0904e-05	9.89005e-05
ENSG00000196376	solute carrier family 35 member F1 [Source:HGNC Symbol;Acc:HGNC:21483]	SLC35F1	protein_coding	13.8382	8.59628	0.536056	16.0362	7.1427e-58	9.03785e-57
ENSG00000144645	oxysterol binding protein like 10 [Source:HGNC Symbol;Acc:HGNC:16395]	OSBPL10	protein_coding	119.809	8.59163	0.48058	17.8776	1.7618e-71	3.17459e-70
ENSG00000215808	long intergenic non-protein coding RNA 1139 [Source:HGNC Symbol;Acc:HGNC:27924]	LINC01139	lincRNA	0.938346	4.65507	0.893876	5.20774	1.91159e-07	4.391e-07
ENSG00000099864	paralemmin [Source:HGNC Symbol;Acc:HGNC:8594]	PALM	protein_coding	32.962	1.61462	0.457964	3.52565	0.00042245	0.000759267
ENSG00000135324	melanocortin 2 receptor accessory protein 2 [Source:HGNC Symbol;Acc:HGNC:21232]	MRAP2	protein_coding	23.7092	8.58226	0.526753	16.2928	1.11087e-59	1.47955e-58
ENSG00000157214	STEAP2 metalloreductase [Source:HGNC Symbol;Acc:HGNC:17885]	STEAP2	protein_coding	18.1784	8.57926	0.934015	9.18536	4.10145e-20	1.65786e-19
ENSG00000153904	dimethylarginine dimethylaminohydrolase 1 [Source:HGNC Symbol;Acc:HGNC:2715]	DDAH1	protein_coding	166.382	8.5744	0.538893	15.9111	5.30468e-57	6.59326e-56
ENSG00000225087	NA	RP4-660H19.1	lincRNA	0.955694	4.29856	0.788465	5.45181	4.9861e-08	1.18535e-07
ENSG00000227038	general transcription factor IIi pseudogene 7 [Source:HGNC Symbol;Acc:HGNC:51720]	GTF2IP7	transcribed_unprocessed_pseudogene	0.943447	2.69161	0.715139	3.76375	0.000167383	0.000311151
ENSG00000175093	splA/ryanodine receptor domain and SOCS box containing 4 [Source:HGNC Symbol;Acc:HGNC:30630]	SPSB4	protein_coding	20.697	8.57332	0.975965	8.78445	1.57125e-18	5.95431e-18
ENSG00000250334	long intergenic non-protein coding RNA 989 [Source:HGNC Symbol;Acc:HGNC:48918]	LINC00989	lincRNA	0.944937	4.50389	1.14773	3.92416	8.70315e-05	0.000165761
ENSG00000157851	dihydropyrimidinase like 5 [Source:HGNC Symbol;Acc:HGNC:20637]	DPYSL5	protein_coding	11.4899	8.57098	0.543201	15.7787	4.36261e-56	5.30162e-55
ENSG00000215481	breakpoint cluster region pseudogene 3 [Source:HGNC Symbol;Acc:HGNC:1016]	BCRP3	transcribed_unprocessed_pseudogene	1.63076	2.17433	0.535708	4.0588	4.93251e-05	9.59544e-05
ENSG00000002746	HECT, C2 and WW domain containing E3 ubiquitin protein ligase 1 [Source:HGNC Symbol;Acc:HGNC:22195]	HECW1	protein_coding	15.0685	8.57002	0.534972	16.0196	9.32782e-58	1.17845e-56
ENSG00000176887	SRY-box 11 [Source:HGNC Symbol;Acc:HGNC:11191]	SOX11	protein_coding	91.6129	8.56403	0.623029	13.7458	5.39715e-43	4.53176e-42
ENSG00000165238	WNK lysine deficient protein kinase 2 [Source:HGNC Symbol;Acc:HGNC:14542]	WNK2	protein_coding	78.8585	8.55355	0.32813	26.0675	8.51337e-150	7.11185e-148
ENSG00000250061	NA	RP11-541P9.3	antisense	0.769762	3.14721	0.70366	4.47263	7.72647e-06	1.5909e-05
ENSG00000198826	Rho GTPase activating protein 11A [Source:HGNC Symbol;Acc:HGNC:15783]	ARHGAP11A	protein_coding	140.963	1.8752	0.44636	4.2011	2.65617e-05	5.26901e-05
ENSG00000226900	NA	RP11-432J24.5	lincRNA	0.948357	3.57483	0.68437	5.22353	1.75541e-07	4.04096e-07
ENSG00000273141	NA	RP11-820I16.4	antisense	0.949136	-2.77889	0.665402	-4.17626	2.96344e-05	5.85582e-05
ENSG00000267940	NA	RP11-290F24.6	lincRNA	0.992707	1.91949	0.736631	2.60577	0.00916688	0.014396
ENSG00000242715	coiled-coil domain containing 169 [Source:HGNC Symbol;Acc:HGNC:34361]	CCDC169	protein_coding	59.3164	8.5478	0.48993	17.447	3.62922e-68	6.02662e-67
ENSG00000100604	chromogranin A [Source:HGNC Symbol;Acc:HGNC:1929]	CHGA	protein_coding	11.7572	8.54736	0.648589	13.1784	1.16845e-39	8.95385e-39
ENSG00000266017	microRNA 4477b [Source:HGNC Symbol;Acc:HGNC:41898]	MIR4477B	miRNA	0.949175	-3.04912	0.822503	-3.70713	0.000209625	0.000386168
ENSG00000275902	NA	RP13-1032I1.11	antisense	0.94984	2.82835	0.592503	4.77356	1.80998e-06	3.90454e-06
ENSG00000178401	DnaJ heat shock protein family (Hsp40) member C22 [Source:HGNC Symbol;Acc:HGNC:25802]	DNAJC22	protein_coding	0.950684	1.39691	0.556072	2.5121	0.0120014	0.0185965
ENSG00000276115	NA	RP11-817I4.2	sense_intronic	0.950951	4.05016	0.648151	6.24879	4.13655e-10	1.09606e-09
ENSG00000163618	calcium dependent secretion activator [Source:HGNC Symbol;Acc:HGNC:1426]	CADPS	protein_coding	22.7812	8.54172	0.526849	16.2128	4.09257e-59	5.37218e-58
ENSG00000204936	CD177 molecule [Source:HGNC Symbol;Acc:HGNC:30072]	CD177	protein_coding	13.818	8.53879	0.579145	14.7438	3.37335e-49	3.38576e-48
ENSG00000276043	ubiquitin like with PHD and ring finger domains 1 [Source:HGNC Symbol;Acc:HGNC:12556]	UHRF1	protein_coding	164.488	1.62205	0.40088	4.04623	5.20492e-05	0.000101006
ENSG00000245648	NA	RP11-277P12.20	antisense	2.38263	2.49732	0.508199	4.91407	8.92069e-07	1.95968e-06
ENSG00000226823	NA	SUGT1P	unprocessed_pseudogene	0.750069	2.64515	0.80506	3.28566	0.00101744	0.00177096
ENSG00000164344	kallikrein B1 [Source:HGNC Symbol;Acc:HGNC:6371]	KLKB1	protein_coding	27.029	8.53867	0.531621	16.0616	4.74234e-58	6.02857e-57
ENSG00000164265	secretoglobin family 3A member 2 [Source:HGNC Symbol;Acc:HGNC:18391]	SCGB3A2	protein_coding	68.1814	8.52712	0.743011	11.4764	1.73254e-30	9.90255e-30
ENSG00000168824	Neuron-specific protein family member 1 [Source:UniProtKB/Swiss-Prot;Acc:P42857]	NSG1	protein_coding	83.0466	8.52114	0.702435	12.1309	7.24835e-34	4.59642e-33
ENSG00000132321	IQ motif containing with AAA domain 1 [Source:HGNC Symbol;Acc:HGNC:26195]	IQCA1	protein_coding	12.615	8.51614	0.531454	16.0242	8.6543e-58	1.09392e-56
ENSG00000277270	NA	RP5-827E24.1	lincRNA	0.955189	4.51861	1.26586	3.56959	0.000357545	0.00064692
ENSG00000144868	transmembrane protein 108 [Source:HGNC Symbol;Acc:HGNC:28451]	TMEM108	protein_coding	14.7015	8.5082	0.531132	16.019	9.41709e-58	1.18912e-56
ENSG00000093009	cell division cycle 45 [Source:HGNC Symbol;Acc:HGNC:1739]	CDC45	protein_coding	93.4933	1.7633	0.432707	4.07506	4.60028e-05	8.97188e-05
ENSG00000274588	diacylglycerol kinase kappa [Source:HGNC Symbol;Acc:HGNC:32395]	DGKK	protein_coding	14.4092	8.49668	0.692499	12.2696	1.31912e-34	8.56625e-34
ENSG00000166415	WD repeat domain 72 [Source:HGNC Symbol;Acc:HGNC:26790]	WDR72	protein_coding	16.8175	8.49167	0.577963	14.6924	7.2114e-49	7.16473e-48
ENSG00000126010	gastrin releasing peptide receptor [Source:HGNC Symbol;Acc:HGNC:4609]	GRPR	protein_coding	54.1993	8.48896	0.43591	19.4741	1.82112e-84	4.52699e-83
ENSG00000048545	guanylate cyclase activator 1A [Source:HGNC Symbol;Acc:HGNC:4678]	GUCA1A	protein_coding	28.7201	8.48808	0.561806	15.1086	1.42216e-51	1.53598e-50
ENSG00000056487	PHD finger protein 21B [Source:HGNC Symbol;Acc:HGNC:25161]	PHF21B	protein_coding	12.1921	8.46985	0.542577	15.6104	6.18435e-55	7.28129e-54
ENSG00000227757	NA	AP000282.2	antisense	0.961119	-2.58755	0.82367	-3.14149	0.00168091	0.00285934
ENSG00000255192	Nanog homeobox pseudogene 8 [Source:HGNC Symbol;Acc:HGNC:23106]	NANOGP8	protein_coding	13.895	8.46792	0.548146	15.4483	7.74668e-54	8.87399e-53
ENSG00000127743	interleukin 17B [Source:HGNC Symbol;Acc:HGNC:5982]	IL17B	protein_coding	0.962072	-1.80723	0.681164	-2.65315	0.00797456	0.0126187
ENSG00000234273	NA	AC073071.1	lincRNA	0.962852	4.52087	1.21302	3.72697	0.000193798	0.00035822
ENSG00000280276	NA	RP11-314C9.1	TEC	0.967041	-3.33571	0.649675	-5.13442	2.83009e-07	6.42572e-07
ENSG00000265763	zinc finger protein 488 [Source:HGNC Symbol;Acc:HGNC:23535]	ZNF488	protein_coding	14.5205	8.46531	0.531513	15.9268	4.1288e-57	5.13955e-56
ENSG00000150893	FRAS1 related extracellular matrix protein 2 [Source:HGNC Symbol;Acc:HGNC:25396]	FREM2	protein_coding	75.835	8.46266	0.337045	25.1084	4.02755e-139	2.77856e-137
ENSG00000156076	WNT inhibitory factor 1 [Source:HGNC Symbol;Acc:HGNC:18081]	WIF1	protein_coding	10.5556	8.46235	0.536884	15.762	5.68396e-56	6.88693e-55
ENSG00000197594	ectonucleotide pyrophosphatase/phosphodiesterase 1 [Source:HGNC Symbol;Acc:HGNC:3356]	ENPP1	protein_coding	107.187	8.45694	0.514469	16.4382	1.01945e-60	1.4011e-59
ENSG00000167771	REST corepressor 2 [Source:HGNC Symbol;Acc:HGNC:27455]	RCOR2	protein_coding	135.079	8.44205	0.376051	22.4492	1.30313e-111	5.27263e-110
ENSG00000259209	NA	RP5-991G20.2	antisense	0.969237	3.49926	0.691565	5.05992	4.19437e-07	9.40937e-07
ENSG00000203876	ADD3 antisense RNA 1 [Source:HGNC Symbol;Acc:HGNC:48682]	ADD3-AS1	processed_transcript	0.582269	2.31886	0.735322	3.15353	0.00161308	0.0027491
ENSG00000105976	MET proto-oncogene, receptor tyrosine kinase [Source:HGNC Symbol;Acc:HGNC:7029]	MET	protein_coding	55.5837	8.43765	0.691623	12.1998	3.11618e-34	2.00192e-33
ENSG00000203441	long intergenic non-protein coding RNA 449 [Source:HGNC Symbol;Acc:HGNC:42786]	LINC00449	antisense	0.969842	2.5906	0.61369	4.22135	2.42845e-05	4.82898e-05
ENSG00000230176	long intergenic non-protein coding RNA 1433 [Source:HGNC Symbol;Acc:HGNC:50746]	LINC01433	antisense	0.970436	-3.30881	0.704733	-4.69512	2.66444e-06	5.68142e-06
ENSG00000008441	nuclear factor I X [Source:HGNC Symbol;Acc:HGNC:7788]	NFIX	protein_coding	12.6094	1.50965	0.685399	2.20259	0.0276239	0.040623
ENSG00000134917	ADAM metallopeptidase with thrombospondin type 1 motif 8 [Source:HGNC Symbol;Acc:HGNC:224]	ADAMTS8	protein_coding	28.3821	8.43683	0.504817	16.7127	1.0599e-62	1.54213e-61
ENSG00000253686	long intergenic non-protein coding RNA 1484 [Source:HGNC Symbol;Acc:HGNC:51136]	LINC01484	lincRNA	0.976958	4.80705	0.891274	5.39346	6.91133e-08	1.62901e-07
ENSG00000105737	glutamate ionotropic receptor kainate type subunit 5 [Source:HGNC Symbol;Acc:HGNC:4583]	GRIK5	protein_coding	52.5648	8.42817	0.455007	18.5232	1.34334e-76	2.76319e-75
ENSG00000260628	NA	RP11-1166P10.1	transcribed_unprocessed_pseudogene	0.978485	3.92496	0.664338	5.90807	3.46137e-09	8.77127e-09
ENSG00000167311	ADP-ribosyltransferase 5 [Source:HGNC Symbol;Acc:HGNC:24049]	ART5	protein_coding	11.6122	8.4212	0.533577	15.7825	4.1032e-56	4.99626e-55
ENSG00000006016	cytokine receptor like factor 1 [Source:HGNC Symbol;Acc:HGNC:2364]	CRLF1	protein_coding	27.6819	8.41953	0.510726	16.4854	4.67175e-61	6.49707e-60
ENSG00000273477	NA	NA	NA	1.35614	2.72479	0.635377	4.28847	1.79911e-05	3.61086e-05
ENSG00000197181	piwi like RNA-mediated gene silencing 2 [Source:HGNC Symbol;Acc:HGNC:17644]	PIWIL2	protein_coding	21.3965	8.41766	0.565554	14.8839	4.19128e-50	4.31605e-49
ENSG00000240990	HOXA11 antisense RNA [Source:HGNC Symbol;Acc:HGNC:24957]	HOXA11-AS	antisense	0.981123	-2.60764	0.779513	-3.34522	0.000822161	0.00144169
ENSG00000106538	retinoic acid receptor responder 2 [Source:HGNC Symbol;Acc:HGNC:9868]	RARRES2	protein_coding	59.6354	8.41695	0.495067	17.0016	7.98526e-65	1.21812e-63
ENSG00000164142	family with sequence similarity 160 member A1 [Source:HGNC Symbol;Acc:HGNC:34237]	FAM160A1	protein_coding	34.6644	8.39237	0.472917	17.746	1.85185e-70	3.2697e-69
ENSG00000228496	NA	AC106875.1	sense_intronic	0.982994	4.28746	0.916816	4.67646	2.91869e-06	6.20633e-06
ENSG00000150594	adrenoceptor alpha 2A [Source:HGNC Symbol;Acc:HGNC:281]	ADRA2A	protein_coding	13.9226	8.38865	0.586739	14.2971	2.28167e-46	2.10431e-45
ENSG00000245552	NA	RP11-712B9.2	antisense	3.70237	1.61479	0.525846	3.07085	0.00213449	0.00359111
ENSG00000060566	cAMP responsive element binding protein 3 like 3 [Source:HGNC Symbol;Acc:HGNC:18855]	CREB3L3	protein_coding	0.46905	2.78439	1.19525	2.32955	0.0198301	0.0297621
ENSG00000269902	NA	RP6-99M1.3	lincRNA	0.983791	-3.12869	0.87187	-3.58848	0.000332615	0.000603102
ENSG00000227220	NA	RP11-69I8.3	antisense	0.98479	4.11429	0.97942	4.20074	2.66045e-05	5.27707e-05
ENSG00000163531	neurofascin [Source:HGNC Symbol;Acc:HGNC:29866]	NFASC	protein_coding	13.5954	8.38741	0.697189	12.0303	2.46191e-33	1.53502e-32
ENSG00000125285	SRY-box 21 [Source:HGNC Symbol;Acc:HGNC:11197]	SOX21	protein_coding	10.1517	8.38406	0.558818	15.0032	6.99729e-51	7.38837e-50
ENSG00000176236	chromosome 10 open reading frame 111 [Source:HGNC Symbol;Acc:HGNC:28582]	C10orf111	antisense	0.98741	1.91321	0.634624	3.01472	0.0025722	0.00428816
ENSG00000269920	NA	NA	NA	0.988273	-2.38116	0.709287	-3.35711	0.000787619	0.00138369
ENSG00000272144	NA	CTD-2035E11.5	lincRNA	0.988856	-2.23624	0.724617	-3.08611	0.00202797	0.0034201
ENSG00000238099	long intergenic non-protein coding RNA 1625 [Source:HGNC Symbol;Acc:HGNC:52052]	LINC01625	lincRNA	0.989365	-1.76301	0.653622	-2.69729	0.00699065	0.011122
ENSG00000279427	NA	RP11-132F7.2	TEC	0.98941	4.59211	1.23907	3.70609	0.000210486	0.000387696
ENSG00000278840	NA	RP11-345N11.1	sense_intronic	0.991851	4.61828	0.928184	4.97561	6.50441e-07	1.44216e-06
ENSG00000173698	adhesion G protein-coupled receptor G2 [Source:HGNC Symbol;Acc:HGNC:4516]	ADGRG2	protein_coding	24.6311	8.38136	0.68099	12.3076	8.24222e-35	5.38661e-34
ENSG00000162490	dorsal inhibitory axon guidance protein [Source:HGNC Symbol;Acc:HGNC:25054]	DRAXIN	protein_coding	78.3996	8.37693	0.55183	15.1803	4.77825e-52	5.22501e-51
ENSG00000272913	NA	RP11-440D17.3	lincRNA	0.995136	3.87069	0.735632	5.26173	1.42708e-07	3.30029e-07
ENSG00000229970	NA	AC007128.1	antisense	0.995673	3.79003	0.743819	5.09537	3.48063e-07	7.85123e-07
ENSG00000269514	NA	RP11-370I10.12	lincRNA	0.996114	-1.56828	0.702811	-2.23145	0.0256516	0.0379109
ENSG00000125966	matrix metallopeptidase 24 [Source:HGNC Symbol;Acc:HGNC:7172]	MMP24	protein_coding	109.95	8.36665	0.608975	13.7389	5.9367e-43	4.97969e-42
ENSG00000158764	intelectin 2 [Source:HGNC Symbol;Acc:HGNC:20599]	ITLN2	protein_coding	11.3687	8.36403	0.546826	15.2956	8.1807e-53	9.15343e-52
ENSG00000181544	Fanconi anemia complementation group B [Source:HGNC Symbol;Acc:HGNC:3583]	FANCB	protein_coding	18.927	1.86631	0.297588	6.27147	3.57649e-10	9.50839e-10
ENSG00000269564	NA	AC008753.4	lincRNA	0.998145	4.5589	1.22071	3.73464	0.000187981	0.000347914
ENSG00000149970	connector enhancer of kinase suppressor of Ras 2 [Source:HGNC Symbol;Acc:HGNC:19701]	CNKSR2	protein_coding	20.7178	8.34636	0.53281	15.6648	2.63265e-55	3.13569e-54
ENSG00000248801	C8orf34 antisense RNA 1 [Source:HGNC Symbol;Acc:HGNC:27840]	C8orf34-AS1	antisense	0.998598	4.59858	1.2471	3.68741	0.000226546	0.000416278
ENSG00000234710	NA	AC060834.3	lincRNA	0.354052	2.86362	1.21448	2.35789	0.0183789	0.027706
ENSG00000272065	NA	NA	NA	0.998788	-2.50604	0.736528	-3.4025	0.000667714	0.00118183
ENSG00000170837	G protein-coupled receptor 27 [Source:HGNC Symbol;Acc:HGNC:4482]	GPR27	protein_coding	44.0761	1.86627	0.41981	4.44551	8.76853e-06	1.79927e-05
ENSG00000144366	GULP, engulfment adaptor PTB domain containing 1 [Source:HGNC Symbol;Acc:HGNC:18649]	GULP1	protein_coding	157.562	8.34568	0.409221	20.3941	1.88817e-92	5.42379e-91
ENSG00000269887	NA	RP11-477H21.2	sense_intronic	1.00321	3.22681	0.590576	5.46383	4.65962e-08	1.10945e-07
ENSG00000215241	NA	RP11-266K4.9	lincRNA	1.00521	3.3848	0.673755	5.02378	5.06636e-07	1.13067e-06
ENSG00000229335	DXZ4 associated non-coding transcript 1, proximal [Source:HGNC Symbol;Acc:HGNC:50863]	DANT1	antisense	1.00588	4.60651	1.25319	3.67583	0.000237074	0.000434908
ENSG00000199476	Y RNA [Source:RFAM;Acc:RF00019]	Y_RNA	misc_RNA	1.00807	3.41301	0.676606	5.04431	4.5517e-07	1.01896e-06
ENSG00000176293	zinc finger protein 135 [Source:HGNC Symbol;Acc:HGNC:12919]	ZNF135	protein_coding	15.3288	8.34234	0.536956	15.5364	1.96871e-54	2.29046e-53
ENSG00000204118	nucleosome assembly protein 1 like 6 [Source:HGNC Symbol;Acc:HGNC:31706]	NAP1L6	protein_coding	9.68701	8.34115	0.533432	15.6368	4.08928e-55	4.84246e-54
ENSG00000255062	NA	RP11-712L6.5	antisense	0.883304	3.0559	0.759179	4.02527	5.69095e-05	0.000110072
ENSG00000271576	NA	RP11-486G15.2	lincRNA	1.01086	4.81064	0.936726	5.1356	2.81252e-07	6.38642e-07
ENSG00000269486	NA	CTC-360G5.9	lincRNA	1.01349	-3.81167	0.641904	-5.93807	2.88393e-09	7.34364e-09
ENSG00000169744	LIM domain binding 2 [Source:HGNC Symbol;Acc:HGNC:6533]	LDB2	protein_coding	56.3751	8.33689	0.650092	12.8242	1.20076e-37	8.59287e-37
ENSG00000215252	golgin A8 family member B [Source:HGNC Symbol;Acc:HGNC:31973]	GOLGA8B	protein_coding	71.4662	1.20073	0.40999	2.92869	0.00340395	0.00560856
ENSG00000167281	RNA binding protein, fox-1 homolog 3 [Source:HGNC Symbol;Acc:HGNC:27097]	RBFOX3	protein_coding	13.1479	8.32855	0.541115	15.3915	1.86732e-53	2.12124e-52
ENSG00000158528	protein phosphatase 1 regulatory subunit 9A [Source:HGNC Symbol;Acc:HGNC:14946]	PPP1R9A	protein_coding	28.9097	8.32691	0.68969	12.0734	1.45967e-33	9.15696e-33
ENSG00000225706	PTPRD antisense RNA 1 [Source:HGNC Symbol;Acc:HGNC:49753]	PTPRD-AS1	lincRNA	1.01617	4.58172	1.22799	3.73108	0.000190663	0.000352585
ENSG00000105605	calcium voltage-gated channel auxiliary subunit gamma 7 [Source:HGNC Symbol;Acc:HGNC:13626]	CACNG7	protein_coding	28.9528	8.32423	0.494468	16.8347	1.35848e-63	2.0233e-62
ENSG00000166803	KIAA0101 [Source:HGNC Symbol;Acc:HGNC:28961]	KIAA0101	protein_coding	139.71	1.12061	0.466467	2.40233	0.0162908	0.0247267
ENSG00000271858	cytochrome b561 family member D2 [Source:EntrezGene;Acc:11068]	CYB561D2	antisense	1.01653	3.01025	0.679214	4.43196	9.33788e-06	1.91291e-05
ENSG00000177570	sterile alpha motif domain containing 12 [Source:HGNC Symbol;Acc:HGNC:31750]	SAMD12	protein_coding	14.5397	8.31757	0.674663	12.3285	6.36462e-35	4.17397e-34
ENSG00000248131	long intergenic non-protein coding RNA 1194 [Source:HGNC Symbol;Acc:HGNC:37171]	LINC01194	lincRNA	1.01679	4.50967	1.35038	3.33957	0.000839086	0.00146969
ENSG00000231154	MORF4L2 antisense RNA 1 [Source:HGNC Symbol;Acc:HGNC:27991]	MORF4L2-AS1	antisense	1.51623	3.22341	0.562871	5.72672	1.0239e-08	2.5281e-08
ENSG00000197822	occludin [Source:HGNC Symbol;Acc:HGNC:8104]	OCLN	protein_coding	39.5723	8.30486	0.667685	12.4383	1.61937e-35	1.08017e-34
ENSG00000272072	NA	CTA-363E19.2	antisense	1.01972	-1.53484	0.64575	-2.37683	0.0174621	0.0263952
ENSG00000236975	NA	RP5-1065P14.2	lincRNA	1.02025	4.35752	0.608712	7.15858	8.1515e-13	2.43969e-12
ENSG00000111319	sodium channel epithelial 1 alpha subunit [Source:HGNC Symbol;Acc:HGNC:10599]	SCNN1A	protein_coding	145.138	8.30469	0.350319	23.7061	3.11982e-124	1.6478e-122
ENSG00000092853	claspin [Source:HGNC Symbol;Acc:HGNC:19715]	CLSPN	protein_coding	100.9	1.86466	0.354633	5.258	1.45627e-07	3.36684e-07
ENSG00000133863	testis expressed 15 [Source:HGNC Symbol;Acc:HGNC:11738]	TEX15	protein_coding	20.7481	8.30179	0.563196	14.7405	3.54155e-49	3.55312e-48
ENSG00000271707	ATPase Na+/K+ transporting subunit beta 3 pseudogene 1 [Source:HGNC Symbol;Acc:HGNC:807]	ATP1B3P1	processed_pseudogene	1.0204	1.18874	0.524106	2.26813	0.0233212	0.0346608
ENSG00000072832	collapsin response mediator protein 1 [Source:HGNC Symbol;Acc:HGNC:2365]	CRMP1	protein_coding	181.408	8.30146	0.508298	16.3319	5.85406e-60	7.8566e-59
ENSG00000207547	microRNA 25 [Source:HGNC Symbol;Acc:HGNC:31609]	MIR25	miRNA	2.58206	2.88502	0.471945	6.11305	9.7747e-10	2.54848e-09
ENSG00000242242	PVRL3 antisense RNA 1 [Source:HGNC Symbol;Acc:HGNC:40813]	PVRL3-AS1	antisense	1.02083	4.32618	0.742189	5.82895	5.57769e-09	1.39598e-08
ENSG00000124233	semenogelin I [Source:HGNC Symbol;Acc:HGNC:10742]	SEMG1	protein_coding	11.8528	8.28938	0.556184	14.904	3.10334e-50	3.20918e-49
ENSG00000229160	NA	AC009229.6	lincRNA	1.0218	-3.43064	0.687649	-4.98894	6.07103e-07	1.34851e-06
ENSG00000267551	NA	AC005264.2	antisense	1.02552	-3.32195	0.642635	-5.16927	2.35012e-07	5.36671e-07
ENSG00000236106	NA	AC010729.2	lincRNA	1.02954	4.63937	1.24644	3.72209	0.000197582	0.00036472
ENSG00000278903	NA	CH507-145C22.1	lincRNA	5.29763	2.97319	0.350055	8.49348	2.00546e-17	7.26675e-17
ENSG00000176208	ATPase family, AAA domain containing 5 [Source:HGNC Symbol;Acc:HGNC:25752]	ATAD5	protein_coding	80.1152	1.95329	0.242896	8.04166	8.86266e-16	3.00438e-15
ENSG00000112280	collagen type IX alpha 1 chain [Source:HGNC Symbol;Acc:HGNC:2217]	COL9A1	protein_coding	10.755	8.28085	0.53347	15.5226	2.43919e-54	2.82311e-53
ENSG00000248746	actinin alpha 3 (gene/pseudogene) [Source:HGNC Symbol;Acc:HGNC:165]	ACTN3	protein_coding	10.7962	8.27928	0.582079	14.2236	6.53687e-46	5.94393e-45
ENSG00000209042	small nucleolar RNA, C/D box 12C [Source:HGNC Symbol;Acc:HGNC:10105]	SNORD12C	snoRNA	1.06336	2.36971	0.705669	3.35811	0.000784781	0.0013789
ENSG00000106789	coronin 2A [Source:HGNC Symbol;Acc:HGNC:2255]	CORO2A	protein_coding	229.686	1.41159	0.245849	5.74169	9.37387e-09	2.31939e-08
ENSG00000166473	polycystin 1 like 2 (gene/pseudogene) [Source:HGNC Symbol;Acc:HGNC:21715]	PKD1L2	polymorphic_pseudogene	1.03492	4.71793	1.15596	4.08141	4.4763e-05	8.73701e-05
ENSG00000271833	NA	RP11-356B19.11	sense_intronic	1.03563	1.95017	0.511742	3.81084	0.000138496	0.000259455
ENSG00000187123	LY6/PLAUR domain containing 6 [Source:HGNC Symbol;Acc:HGNC:28751]	LYPD6	protein_coding	26.9109	8.27829	0.903827	9.15915	5.23054e-20	2.10559e-19
ENSG00000006453	BAI1 associated protein 2 like 1 [Source:HGNC Symbol;Acc:HGNC:21649]	BAIAP2L1	protein_coding	77.2009	8.27626	0.719119	11.5089	1.19015e-30	6.84224e-30
ENSG00000132561	matrilin 2 [Source:HGNC Symbol;Acc:HGNC:6908]	MATN2	protein_coding	63.2211	1.22376	0.363127	3.37007	0.000751484	0.00132304
ENSG00000267756	NA	RP11-411B10.4	unprocessed_pseudogene	1.03749	3.18904	0.6221	5.12625	2.95567e-07	6.69971e-07
ENSG00000269842	microRNA 519a-2 [Source:HGNC Symbol;Acc:HGNC:32132]	MIR519A2	lincRNA	1.0385	4.51747	1.36819	3.30179	0.000960683	0.00167586
ENSG00000113368	lamin B1 [Source:HGNC Symbol;Acc:HGNC:6637]	LMNB1	protein_coding	1068.32	1.94479	0.471543	4.12432	3.71835e-05	7.29647e-05
ENSG00000241666	NA	RP3-455J7.4	antisense	1.03875	-2.31957	0.764148	-3.0355	0.00240134	0.0040186
ENSG00000146001	protocadherin beta 18 pseudogene [Source:HGNC Symbol;Acc:HGNC:14548]	PCDHB18P	transcribed_unprocessed_pseudogene	1.03917	4.92936	0.887911	5.55164	2.82996e-08	6.81544e-08
ENSG00000100078	phospholipase A2 group III [Source:HGNC Symbol;Acc:HGNC:17934]	PLA2G3	protein_coding	10.9637	8.27449	0.552883	14.9661	1.22308e-50	1.28261e-49
ENSG00000258592	NA	RP11-108M12.3	lincRNA	1.04061	4.89087	0.89125	5.48766	4.07301e-08	9.72234e-08
ENSG00000230316	FEZF1 antisense RNA 1 [Source:HGNC Symbol;Acc:HGNC:41001]	FEZF1-AS1	antisense	1.04079	4.66829	1.23514	3.77958	0.000157092	0.000293019
ENSG00000250529	NA	CTD-2247C11.5	lincRNA	1.04354	4.64373	1.25912	3.68809	0.000225948	0.000415241
ENSG00000251348	heat shock protein family D (Hsp60) member 1 pseudogene 11 [Source:HGNC Symbol;Acc:HGNC:35142]	HSPD1P11	processed_pseudogene	1.04463	-1.92522	0.746722	-2.57822	0.00993097	0.0155383
ENSG00000272721	NA	RP11-778D9.12	antisense	1.04667	3.03125	0.679272	4.4625	8.10092e-06	1.66618e-05
ENSG00000278383	NA	RP4-694B14.8	antisense	1.04776	3.48288	0.70292	4.95488	7.23744e-07	1.59877e-06
ENSG00000172935	MAS related GPR family member F [Source:HGNC Symbol;Acc:HGNC:24828]	MRGPRF	protein_coding	29.1559	8.26653	0.750013	11.0218	2.9985e-28	1.59989e-27
ENSG00000237125	HAND2 antisense RNA 1 (head to head) [Source:HGNC Symbol;Acc:HGNC:48872]	HAND2-AS1	antisense	1.0496	-2.53754	1.00804	-2.5173	0.0118259	0.0183442
ENSG00000105143	solute carrier family 1 member 6 [Source:HGNC Symbol;Acc:HGNC:10944]	SLC1A6	protein_coding	9.17857	8.25381	0.559779	14.7448	3.32463e-49	3.33822e-48
ENSG00000255618	NA	RP11-357K6.1	lincRNA	1.05167	4.70988	1.17029	4.02453	5.70891e-05	0.000110411
ENSG00000126778	SIX homeobox 1 [Source:HGNC Symbol;Acc:HGNC:10887]	SIX1	protein_coding	1.39471	2.48955	0.92674	2.68635	0.00722376	0.0114817
ENSG00000147027	transmembrane protein 47 [Source:HGNC Symbol;Acc:HGNC:18515]	TMEM47	protein_coding	82.2165	8.25291	0.626826	13.1662	1.37368e-39	1.05036e-38
ENSG00000145794	multiple EGF like domains 10 [Source:HGNC Symbol;Acc:HGNC:29634]	MEGF10	protein_coding	54.2743	8.24247	0.38848	21.2172	6.61838e-100	2.23895e-98
ENSG00000100749	vaccinia related kinase 1 [Source:HGNC Symbol;Acc:HGNC:12718]	VRK1	protein_coding	228.641	1.68844	0.175091	9.64322	5.25166e-22	2.2664e-21
ENSG00000255367	NA	RP13-726E6.2	transcribed_unprocessed_pseudogene	0.837377	4.37661	1.02487	4.2704	1.95124e-05	3.90597e-05
ENSG00000092421	semaphorin 6A [Source:HGNC Symbol;Acc:HGNC:10738]	SEMA6A	protein_coding	959.871	8.23469	0.457374	18.0043	1.80258e-72	3.32868e-71
ENSG00000084453	solute carrier organic anion transporter family member 1A2 [Source:HGNC Symbol;Acc:HGNC:10956]	SLCO1A2	protein_coding	9.85012	8.23008	0.675763	12.1789	4.02435e-34	2.57525e-33
ENSG00000269948	NA	NA	NA	1.05412	-2.67129	0.723259	-3.69341	0.000221263	0.000406875
ENSG00000088387	dedicator of cytokinesis 9 [Source:HGNC Symbol;Acc:HGNC:14132]	DOCK9	protein_coding	55.7378	8.22747	0.652063	12.6176	1.6892e-36	1.16438e-35
ENSG00000270109	NA	NA	NA	0.866917	3.24999	0.709077	4.58341	4.57458e-06	9.57896e-06
ENSG00000268613	NA	NA	NA	1.05594	4.01188	0.647428	6.19665	5.76791e-10	1.51833e-09
ENSG00000229544	NK1 homeobox 2 [Source:HGNC Symbol;Acc:HGNC:31652]	NKX1-2	protein_coding	8.97725	8.2214	0.58378	14.083	4.8288e-45	4.2737e-44
ENSG00000272524	NA	RP11-254F7.4	lincRNA	0.531368	2.08269	0.753698	2.7633	0.0057221	0.00920453
ENSG00000176890	thymidylate synthetase [Source:HGNC Symbol;Acc:HGNC:12441]	TYMS	protein_coding	371.035	1.12139	0.399956	2.80379	0.00505052	0.00816972
ENSG00000103067	epithelial splicing regulatory protein 2 [Source:HGNC Symbol;Acc:HGNC:26152]	ESRP2	protein_coding	65.4651	8.21681	0.564304	14.561	4.97562e-48	4.83009e-47
ENSG00000267284	NA	RP11-397A16.1	lincRNA	1.056	4.92269	0.817847	6.01908	1.75408e-09	4.51197e-09
ENSG00000248774	NA	RP11-798M19.3	antisense	1.72087	2.22433	0.429152	5.18307	2.18258e-07	4.9934e-07
ENSG00000267500	zinc finger protein 887, pseudogene [Source:HGNC Symbol;Acc:HGNC:38700]	ZNF887P	transcribed_unprocessed_pseudogene	1.05675	4.01317	0.614754	6.52809	6.66149e-11	1.83765e-10
ENSG00000197385	zinc finger protein 860 [Source:HGNC Symbol;Acc:HGNC:34513]	ZNF860	protein_coding	12.1835	8.20898	0.533344	15.3915	1.86607e-53	2.12081e-52
ENSG00000268336	sialic acid binding Ig like lectin 20, pseudogene [Source:HGNC Symbol;Acc:HGNC:15609]	SIGLEC20P	unprocessed_pseudogene	1.05974	-1.93189	0.842212	-2.29383	0.0218002	0.0325182
ENSG00000116141	microtubule affinity regulating kinase 1 [Source:HGNC Symbol;Acc:HGNC:6896]	MARK1	protein_coding	23.1527	8.19375	0.505927	16.1955	5.42294e-59	7.06939e-58
ENSG00000274929	NA	RP11-165D7.5	sense_intronic	1.06013	-3.20494	0.658736	-4.8653	1.14285e-06	2.49651e-06
ENSG00000184408	potassium voltage-gated channel subfamily D member 2 [Source:HGNC Symbol;Acc:HGNC:6238]	KCND2	protein_coding	15.4362	8.18081	0.534541	15.3044	7.14794e-53	8.01247e-52
ENSG00000253313	chromosome 1 open reading frame 210 [Source:HGNC Symbol;Acc:HGNC:28755]	C1orf210	protein_coding	8.7652	8.17307	0.536657	15.2296	2.24898e-52	2.47801e-51
ENSG00000138100	tripartite motif containing 54 [Source:HGNC Symbol;Acc:HGNC:16008]	TRIM54	protein_coding	22.0078	8.16995	0.654917	12.4748	1.02471e-35	6.89127e-35
ENSG00000223723	NA	BX842568.2	processed_pseudogene	1.06295	3.40021	0.585936	5.80304	6.51219e-09	1.62359e-08
ENSG00000168243	G protein subunit gamma 4 [Source:HGNC Symbol;Acc:HGNC:4407]	GNG4	protein_coding	59.1031	8.1666	0.625939	13.047	6.6137e-39	4.95825e-38
ENSG00000279560	NA	AC007326.1	protein_coding	11.7782	8.15437	0.764	10.6733	1.35787e-26	6.83107e-26
ENSG00000142698	chromosome 1 open reading frame 94 [Source:HGNC Symbol;Acc:HGNC:28250]	C1orf94	protein_coding	8.5405	8.15259	0.545084	14.9566	1.41088e-50	1.47452e-49
ENSG00000219891	zinc finger and SCAN domain containing 12 pseudogene 1 [Source:HGNC Symbol;Acc:HGNC:13850]	ZSCAN12P1	transcribed_unprocessed_pseudogene	1.06824	4.635	0.655035	7.07596	1.48413e-12	4.40272e-12
ENSG00000260874	NA	RP11-715J22.4	lincRNA	1.06966	3.42777	0.619987	5.52878	3.22467e-08	7.73719e-08
ENSG00000230707	NA	RP11-364B14.3	processed_pseudogene	1.06992	3.86453	0.631431	6.12027	9.34163e-10	2.43738e-09
ENSG00000167306	myosin VB [Source:HGNC Symbol;Acc:HGNC:7603]	MYO5B	protein_coding	29.4545	8.15256	0.461108	17.6804	5.93845e-70	1.03512e-68
ENSG00000113396	solute carrier family 27 member 6 [Source:HGNC Symbol;Acc:HGNC:11000]	SLC27A6	protein_coding	13.1497	8.1483	0.538541	15.1303	1.02195e-51	1.1096e-50
ENSG00000077279	doublecortin [Source:HGNC Symbol;Acc:HGNC:2714]	DCX	protein_coding	8.61895	8.14726	0.547691	14.8757	4.74291e-50	4.86981e-49
ENSG00000241978	A-kinase anchoring protein 2 [Source:HGNC Symbol;Acc:HGNC:372]	AKAP2	protein_coding	3.91532	1.74212	0.768803	2.26601	0.0234506	0.0348404
ENSG00000256663	NA	RP11-424C20.2	processed_pseudogene	2.49874	1.46511	0.548737	2.66996	0.00758595	0.0120255
ENSG00000279364	NA	RP11-463I20.1	TEC	0.980356	4.05562	0.921106	4.40299	1.06769e-05	2.17759e-05
ENSG00000168505	gastrulation brain homeobox 2 [Source:HGNC Symbol;Acc:HGNC:4186]	GBX2	protein_coding	12.2571	8.14564	1.05511	7.72015	1.16191e-14	3.76867e-14
ENSG00000175183	cysteine and glycine rich protein 2 [Source:HGNC Symbol;Acc:HGNC:2470]	CSRP2	protein_coding	188.048	8.12594	0.55009	14.772	2.21974e-49	2.24534e-48
ENSG00000138161	CUB and zona pellucida like domains 1 [Source:HGNC Symbol;Acc:HGNC:17937]	CUZD1	protein_coding	24.4634	8.12185	0.538468	15.0832	2.08766e-51	2.24389e-50
ENSG00000130287	neurocan [Source:HGNC Symbol;Acc:HGNC:2465]	NCAN	protein_coding	9.66271	8.11852	0.536521	15.1318	9.99511e-52	1.08571e-50
ENSG00000258708	SLC25A21 antisense RNA 1 [Source:HGNC Symbol;Acc:HGNC:44298]	SLC25A21-AS1	antisense	1.0815	4.20684	0.756882	5.55812	2.72701e-08	6.5746e-08
ENSG00000154639	coxsackie virus and adenovirus receptor [Source:HGNC Symbol;Acc:HGNC:2559]	CXADR	protein_coding	199.376	8.11761	0.452107	17.9551	4.38112e-72	7.99408e-71
ENSG00000237087	NA	AC068134.6	lincRNA	1.08287	4.70262	1.2516	3.75729	0.000171765	0.000318886
ENSG00000084628	Na+/K+ transporting ATPase interacting 1 [Source:HGNC Symbol;Acc:HGNC:25743]	NKAIN1	protein_coding	31.2073	8.11523	0.851851	9.52659	1.62538e-21	6.89216e-21
ENSG00000101680	laminin subunit alpha 1 [Source:HGNC Symbol;Acc:HGNC:6481]	LAMA1	protein_coding	108.254	8.11254	0.504353	16.085	3.24855e-58	4.1468e-57
ENSG00000259627	NA	RP11-244F12.2	antisense	1.08429	4.52483	0.934861	4.84011	1.29766e-06	2.82341e-06
ENSG00000204065	transcription elongation factor A like 5 [Source:HGNC Symbol;Acc:HGNC:22282]	TCEAL5	protein_coding	8.11944	8.11006	0.532513	15.2298	2.24377e-52	2.47338e-51
ENSG00000275481	NA	RP11-474P2.6	lincRNA	1.08738	2.1798	0.60078	3.62829	0.00028531	0.000519553
ENSG00000212493	small nucleolar RNA, C/D box 19 [Source:HGNC Symbol;Acc:HGNC:32717]	SNORD19	snoRNA	1.12689	2.76011	0.622711	4.43241	9.31838e-06	1.90907e-05
ENSG00000164434	fatty acid binding protein 7 [Source:HGNC Symbol;Acc:HGNC:3562]	FABP7	protein_coding	8.28219	8.10919	0.563896	14.3806	6.845e-47	6.41653e-46
ENSG00000158220	extended synaptotagmin 3 [Source:HGNC Symbol;Acc:HGNC:24295]	ESYT3	protein_coding	15.5847	8.10468	0.534338	15.1677	5.78731e-52	6.31998e-51
ENSG00000214432	NA	AC068831.10	antisense	0.916158	1.98025	0.799635	2.47644	0.0132701	0.0203951
ENSG00000262686	GLIS2 antisense RNA 1 [Source:HGNC Symbol;Acc:HGNC:51381]	GLIS2-AS1	lincRNA	1.08844	-3.21021	0.670909	-4.78487	1.71099e-06	3.69652e-06
ENSG00000088386	solute carrier family 15 member 1 [Source:HGNC Symbol;Acc:HGNC:10920]	SLC15A1	protein_coding	8.45342	8.09357	0.537764	15.0504	3.4316e-51	3.65957e-50
ENSG00000274051	TUC338 [Source:RFAM;Acc:RF02271]	uc_338	misc_RNA	1.08879	-2.54184	0.797487	-3.18731	0.00143602	0.00246187
ENSG00000267030	NA	CTB-50L17.7	antisense	1.16412	2.9234	0.729611	4.0068	6.15466e-05	0.000118658
ENSG00000267696	endogenous retrovirus group K member 28 [Source:HGNC Symbol;Acc:HGNC:44981]	ERVK-28	lincRNA	1.08921	4.413	1.49201	2.95775	0.00309891	0.00512761
ENSG00000274840	NA	RP11-320G10.1	lincRNA	1.55755	2.3815	0.503676	4.72824	2.26469e-06	4.85221e-06
ENSG00000223692	DIP2A intronic transcript 1 [Source:HGNC Symbol;Acc:HGNC:41430]	DIP2A-IT1	sense_intronic	1.08925	-2.68066	0.694463	-3.86005	0.000113364	0.000213874
ENSG00000280018	NA	CH507-154B10.2	lincRNA	1.13894	2.82885	0.999421	2.83049	0.0046477	0.00754994
ENSG00000118946	protocadherin 17 [Source:HGNC Symbol;Acc:HGNC:14267]	PCDH17	protein_coding	3.45775	2.3917	0.915691	2.61191	0.00900389	0.0141545
ENSG00000164746	chromosome 7 open reading frame 57 [Source:HGNC Symbol;Acc:HGNC:22247]	C7orf57	protein_coding	9.88473	8.0831	0.718215	11.2544	2.20244e-29	1.21719e-28
ENSG00000230146	selenophosphate synthetase 1 pseudogene 4 [Source:HGNC Symbol;Acc:HGNC:42169]	SEPHS1P4	processed_pseudogene	1.09211	4.27216	0.678517	6.29632	3.04794e-10	8.13578e-10
ENSG00000141404	G protein subunit alpha L [Source:HGNC Symbol;Acc:HGNC:4388]	GNAL	protein_coding	30.9641	8.08205	0.482524	16.7495	5.70709e-63	8.34819e-62
ENSG00000130226	dipeptidyl peptidase like 6 [Source:HGNC Symbol;Acc:HGNC:3010]	DPP6	protein_coding	8.1877	8.08077	0.533974	15.1333	9.77131e-52	1.06187e-50
ENSG00000272343	NA	RP11-140I16.3	lincRNA	1.09397	2.55711	0.637868	4.00884	6.10165e-05	0.000117673
ENSG00000073605	gasdermin B [Source:HGNC Symbol;Acc:HGNC:23690]	GSDMB	protein_coding	18.7618	1.45818	0.358705	4.06512	4.80075e-05	9.3495e-05
ENSG00000163808	kinesin family member 15 [Source:HGNC Symbol;Acc:HGNC:17273]	KIF15	protein_coding	116.332	1.98481	0.428716	4.62967	3.66244e-06	7.72033e-06
ENSG00000176399	DMRT like family A1 [Source:HGNC Symbol;Acc:HGNC:13826]	DMRTA1	protein_coding	12.7573	8.08025	0.531909	15.191	4.05484e-52	4.44584e-51
ENSG00000203706	SERTAD4 antisense RNA 1 [Source:HGNC Symbol;Acc:HGNC:32019]	SERTAD4-AS1	antisense	1.09494	4.77528	0.88129	5.41851	6.00971e-08	1.42277e-07
ENSG00000235023	NA	AP001626.2	antisense	1.09545	4.15066	0.694368	5.97761	2.26436e-09	5.79479e-09
ENSG00000183048	solute carrier family 25 member 10 [Source:HGNC Symbol;Acc:HGNC:10980]	SLC25A10	protein_coding	23.1395	1.34482	0.212159	6.33875	2.31642e-10	6.21899e-10
ENSG00000046604	desmoglein 2 [Source:HGNC Symbol;Acc:HGNC:3049]	DSG2	protein_coding	550.869	8.07768	0.577624	13.9843	1.94296e-44	1.69879e-43
ENSG00000068078	fibroblast growth factor receptor 3 [Source:HGNC Symbol;Acc:HGNC:3690]	FGFR3	protein_coding	68.5456	8.07322	0.491935	16.4112	1.59139e-60	2.17498e-59
ENSG00000197408	cytochrome P450 family 2 subfamily B member 6 [Source:HGNC Symbol;Acc:HGNC:2615]	CYP2B6	protein_coding	7.86579	8.06333	0.544742	14.8021	1.41977e-49	1.44208e-48
ENSG00000227706	NA	RP11-301G19.1	lincRNA	1.09946	-3.36998	0.683157	-4.93295	8.09986e-07	1.78463e-06
ENSG00000162873	kelch domain containing 8A [Source:HGNC Symbol;Acc:HGNC:25573]	KLHDC8A	protein_coding	9.12031	8.05867	0.546836	14.7369	3.73479e-49	3.74241e-48
ENSG00000277383	NA	CTD-3001H11.2	antisense	1.09981	3.09638	0.64196	4.82333	1.41181e-06	3.06553e-06
ENSG00000165186	patched domain containing 1 [Source:HGNC Symbol;Acc:HGNC:26392]	PTCHD1	protein_coding	8.75028	8.05789	0.564007	14.2869	2.64259e-46	2.42897e-45
ENSG00000143842	SRY-box 13 [Source:HGNC Symbol;Acc:HGNC:11192]	SOX13	protein_coding	161.472	8.05225	0.348125	23.1304	2.29193e-118	1.08042e-116
ENSG00000176204	leucine rich repeat transmembrane neuronal 4 [Source:HGNC Symbol;Acc:HGNC:19411]	LRRTM4	protein_coding	8.90903	8.03436	0.554392	14.4922	1.35747e-47	1.29877e-46
ENSG00000154096	Thy-1 cell surface antigen [Source:HGNC Symbol;Acc:HGNC:11801]	THY1	protein_coding	449.377	8.03172	0.570281	14.0838	4.77793e-45	4.23173e-44
ENSG00000176697	brain derived neurotrophic factor [Source:HGNC Symbol;Acc:HGNC:1033]	BDNF	protein_coding	27.3991	8.02907	0.785746	10.2184	1.64022e-24	7.70245e-24
ENSG00000254248	NA	RP11-320N21.2	antisense	1.10632	-2.3724	0.969338	-2.44744	0.0143875	0.0220146
ENSG00000261533	NA	NA	NA	1.11123	3.39111	0.598114	5.66967	1.4307e-08	3.50784e-08
ENSG00000167889	mannosyl (alpha-1,6-)-glycoprotein beta-1,6-N-acetyl-glucosaminyltransferase, isozyme B [Source:HGNC Symbol;Acc:HGNC:24140]	MGAT5B	protein_coding	10.5372	8.02228	0.532876	15.0547	3.21578e-51	3.43539e-50
ENSG00000129654	forkhead box J1 [Source:HGNC Symbol;Acc:HGNC:3816]	FOXJ1	protein_coding	17.7745	8.01463	0.777538	10.3077	6.50402e-25	3.09331e-24
ENSG00000206630	small nucleolar RNA, C/D box 60 [Source:HGNC Symbol;Acc:HGNC:10217]	SNORD60	snoRNA	1.11316	2.7676	0.635512	4.35492	1.33113e-05	2.69608e-05
ENSG00000237512	UNC5B antisense RNA 1 [Source:HGNC Symbol;Acc:HGNC:45096]	UNC5B-AS1	antisense	1.11435	5.1025	0.645366	7.90637	2.65012e-15	8.82176e-15
ENSG00000225535	long intergenic non-protein coding RNA 1393 [Source:HGNC Symbol;Acc:HGNC:50669]	LINC01393	lincRNA	1.1144	2.90489	0.739774	3.92672	8.61118e-05	0.000164073
ENSG00000165449	solute carrier family 16 member 9 [Source:HGNC Symbol;Acc:HGNC:23520]	SLC16A9	protein_coding	52.1257	8.01024	0.530242	15.1068	1.46166e-51	1.57725e-50
ENSG00000183196	carbohydrate sulfotransferase 6 [Source:HGNC Symbol;Acc:HGNC:6938]	CHST6	protein_coding	40.3229	8.00988	0.381309	21.0062	5.7501e-98	1.87796e-96
ENSG00000272157	NA	CTD-2168K21.2	antisense	1.11942	4.76904	1.22457	3.89445	9.84227e-05	0.000186647
ENSG00000213881	nucleophosmin 1 pseudogene 6 [Source:HGNC Symbol;Acc:HGNC:7926]	NPM1P6	processed_pseudogene	1.12023	1.83953	0.537546	3.42209	0.000621417	0.00110243
ENSG00000235215	NA	RP11-145M4.2	lincRNA	1.12058	2.96432	0.854921	3.46736	0.000525607	0.000937466
ENSG00000255397	NA	AC022182.2	processed_pseudogene	1.12295	3.95979	0.64618	6.12799	8.89935e-10	2.32396e-09
ENSG00000121152	non-SMC condensin I complex subunit H [Source:HGNC Symbol;Acc:HGNC:1112]	NCAPH	protein_coding	402.818	1.7804	0.403393	4.41355	1.01688e-05	2.07774e-05
ENSG00000169169	carnitine palmitoyltransferase 1C [Source:HGNC Symbol;Acc:HGNC:18540]	CPT1C	protein_coding	40.9134	7.99942	0.620698	12.8878	5.27434e-38	3.82682e-37
ENSG00000078114	nebulette [Source:HGNC Symbol;Acc:HGNC:16932]	NEBL	protein_coding	36.8798	7.99739	0.39967	20.01	4.51007e-89	1.21589e-87
ENSG00000237697	NA	NA	NA	1.12572	3.13246	0.704717	4.44499	8.78948e-06	1.80327e-05
ENSG00000249406	NA	RP11-893F2.5	lincRNA	1.12628	4.86205	0.836385	5.81317	6.13017e-09	1.5302e-08
ENSG00000261295	NA	RP11-524D16__A.3	antisense	1.12831	-2.93825	0.773267	-3.79978	0.000144823	0.000270936
ENSG00000102935	zinc finger protein 423 [Source:HGNC Symbol;Acc:HGNC:16762]	ZNF423	protein_coding	57.7679	7.99727	0.583079	13.7156	8.19016e-43	6.85117e-42
ENSG00000257084	NA	U47924.27	lincRNA	0.584984	2.67219	0.860732	3.10456	0.00190564	0.00322442
ENSG00000238363	small nucleolar RNA, H/ACA box 13 [Source:HGNC Symbol;Acc:HGNC:32601]	SNORA13	snoRNA	0.718952	1.95152	0.833454	2.34149	0.019207	0.0288711
ENSG00000267272	long intergenic non-protein coding RNA 1140 [Source:HGNC Symbol;Acc:HGNC:27922]	LINC01140	lincRNA	3.54861	2.90464	0.60349	4.81307	1.48632e-06	3.22303e-06
ENSG00000207001	small nucleolar RNA, C/D box 116-2 [Source:HGNC Symbol;Acc:HGNC:33068]	SNORD116-2	snoRNA	1.12893	4.14189	0.615097	6.73372	1.65377e-11	4.69772e-11
ENSG00000133026	myosin heavy chain 10 [Source:HGNC Symbol;Acc:HGNC:7568]	MYH10	protein_coding	729.167	7.99689	0.45242	17.6758	6.43955e-70	1.12087e-68
ENSG00000218336	teneurin transmembrane protein 3 [Source:HGNC Symbol;Acc:HGNC:29944]	TENM3	protein_coding	198.938	7.9941	0.654928	12.2061	2.8846e-34	1.85606e-33
ENSG00000117598	phospholipid phosphatase related 5 [Source:HGNC Symbol;Acc:HGNC:31703]	PLPPR5	protein_coding	7.4581	7.97459	0.535265	14.8984	3.37582e-50	3.48069e-49
ENSG00000138160	kinesin family member 11 [Source:HGNC Symbol;Acc:HGNC:6388]	KIF11	protein_coding	362.821	1.72294	0.367033	4.69424	2.67598e-06	5.70554e-06
ENSG00000226562	cytochrome P450 family 4 subfamily F member 26, pseudogene [Source:HGNC Symbol;Acc:HGNC:39948]	CYP4F26P	lincRNA	1.13195	4.82587	0.819691	5.88742	3.92262e-09	9.90334e-09
ENSG00000231831	methylenetetrahydrofolate dehydrogenase (NADP+ dependent) 1 pseudogene 1 [Source:HGNC Symbol;Acc:HGNC:7433]	MTHFD1P1	processed_pseudogene	0.947649	2.82103	0.614349	4.5919	4.39234e-06	9.21621e-06
ENSG00000259158	ADAM metallopeptidase domain 20 pseudogene 1 [Source:HGNC Symbol;Acc:HGNC:20102]	ADAM20P1	transcribed_unprocessed_pseudogene	1.13252	3.4505	0.604954	5.70373	1.17212e-08	2.88595e-08
ENSG00000099953	matrix metallopeptidase 11 [Source:HGNC Symbol;Acc:HGNC:7157]	MMP11	protein_coding	10.411	1.67114	0.477867	3.49707	0.000470391	0.000842102
ENSG00000053438	neuronatin [Source:HGNC Symbol;Acc:HGNC:7860]	NNAT	protein_coding	50.1697	7.97405	0.508325	15.6869	1.85885e-55	2.22373e-54
ENSG00000128951	deoxyuridine triphosphatase [Source:HGNC Symbol;Acc:HGNC:3078]	DUT	protein_coding	384.253	1.83584	0.177871	10.3212	5.65334e-25	2.69552e-24
ENSG00000128242	galactose-3-O-sulfotransferase 1 [Source:HGNC Symbol;Acc:HGNC:24240]	GAL3ST1	protein_coding	7.58877	7.96994	0.535614	14.88	4.44559e-50	4.57027e-49
ENSG00000267325	long intergenic non-protein coding RNA 1415 [Source:HGNC Symbol;Acc:HGNC:50709]	LINC01415	lincRNA	1.13383	4.77524	0.634296	7.52841	5.13625e-14	1.61913e-13
ENSG00000068781	STON1-GTF2A1L readthrough [Source:HGNC Symbol;Acc:HGNC:30651]	STON1-GTF2A1L	protein_coding	1.59173	1.37059	0.494678	2.77067	0.00559404	0.00900738
ENSG00000118432	cannabinoid receptor 1 [Source:HGNC Symbol;Acc:HGNC:2159]	CNR1	protein_coding	11.2366	7.96886	0.539256	14.7775	2.04589e-49	2.07119e-48
ENSG00000213090	NA	AC007256.5	processed_pseudogene	1.13603	-2.00475	0.63327	-3.16571	0.00154704	0.00264112
ENSG00000207181	small nucleolar RNA, H/ACA box 14B [Source:HGNC Symbol;Acc:HGNC:32603]	SNORA14B	snoRNA	1.13628	2.40333	0.616372	3.89915	9.65313e-05	0.000183145
ENSG00000262801	NA	U91319.1	lincRNA	1.14138	4.7542	1.2636	3.76243	0.000168268	0.000312654
ENSG00000269246	NA	CTC-246B18.10	lincRNA	1.14257	-1.25093	0.498	-2.51191	0.012008	0.0186055
ENSG00000204682	cancer susceptibility candidate 10 [Source:HGNC Symbol;Acc:HGNC:31448]	CASC10	protein_coding	20.833	7.96606	0.547405	14.5524	5.63845e-48	5.46274e-47
ENSG00000264268	microRNA 4767 [Source:HGNC Symbol;Acc:HGNC:41548]	MIR4767	miRNA	1.14718	-2.11337	0.70709	-2.98883	0.00280048	0.004652
ENSG00000223117	RNA, 7SK small nuclear pseudogene 296 [Source:HGNC Symbol;Acc:HGNC:46020]	RN7SKP296	misc_RNA	1.14736	-3.31114	0.763547	-4.33653	1.44751e-05	2.92336e-05
ENSG00000177112	MRVI1 antisense RNA 1 [Source:HGNC Symbol;Acc:HGNC:43434]	MRVI1-AS1	antisense	1.15047	-3.57036	0.912101	-3.91444	9.06146e-05	0.000172372
ENSG00000258072	NA	RP11-554D14.2	processed_pseudogene	1.15174	5.17763	0.617282	8.38779	4.95382e-17	1.76583e-16
ENSG00000161267	3-hydroxybutyrate dehydrogenase, type 1 [Source:HGNC Symbol;Acc:HGNC:1027]	BDH1	protein_coding	45.329	1.20483	0.378395	3.18406	0.00145226	0.00248815
ENSG00000233718	MYCN opposite strand [Source:HGNC Symbol;Acc:HGNC:16911]	MYCNOS	antisense	1.15355	4.90079	1.1275	4.34662	1.38254e-05	2.79721e-05
ENSG00000204352	chromosome 9 open reading frame 129 [Source:HGNC Symbol;Acc:HGNC:31116]	C9orf129	protein_coding	11.8703	7.96515	0.549015	14.5081	1.07714e-47	1.035e-46
ENSG00000169933	FERM and PDZ domain containing 4 [Source:HGNC Symbol;Acc:HGNC:29007]	FRMPD4	protein_coding	8.45784	7.9411	0.540556	14.6906	7.40216e-49	7.35128e-48
ENSG00000273209	NA	RP11-107N15.1	lincRNA	1.15748	5.15036	0.690542	7.45844	8.75548e-14	2.7306e-13
ENSG00000249853	heparan sulfate-glucosamine 3-sulfotransferase 5 [Source:HGNC Symbol;Acc:HGNC:19419]	HS3ST5	protein_coding	7.4502	7.92865	0.551777	14.3693	8.06246e-47	7.54915e-46
ENSG00000174498	immunoglobulin superfamily DCC subclass member 3 [Source:HGNC Symbol;Acc:HGNC:9700]	IGDCC3	protein_coding	58.2454	7.91739	0.596814	13.2661	3.64092e-40	2.82531e-39
ENSG00000138771	shroom family member 3 [Source:HGNC Symbol;Acc:HGNC:30422]	SHROOM3	protein_coding	74.6983	7.91427	0.654259	12.0965	1.10164e-33	6.93753e-33
ENSG00000158966	cache domain containing 1 [Source:HGNC Symbol;Acc:HGNC:29314]	CACHD1	protein_coding	98.7764	7.91252	0.506063	15.6354	4.17599e-55	4.94277e-54
ENSG00000133477	family with sequence similarity 83 member F [Source:HGNC Symbol;Acc:HGNC:25148]	FAM83F	protein_coding	28.8311	7.90875	0.430682	18.3633	2.58327e-75	5.16654e-74
ENSG00000228661	NA	AC090587.5	antisense	1.16264	-3.0297	0.609481	-4.97094	6.66277e-07	1.47554e-06
ENSG00000208028	microRNA 616 [Source:HGNC Symbol;Acc:HGNC:32872]	MIR616	miRNA	1.16429	-2.20875	0.592153	-3.73003	0.000191457	0.000353973
ENSG00000188833	ectonucleoside triphosphate diphosphohydrolase 8 [Source:HGNC Symbol;Acc:HGNC:24860]	ENTPD8	protein_coding	1.16527	1.49126	0.485567	3.07118	0.00213215	0.00358767
ENSG00000251450	RASGRF2 antisense RNA 1 [Source:HGNC Symbol;Acc:HGNC:40499]	RASGRF2-AS1	antisense	1.16549	4.95401	1.04753	4.72923	2.25377e-06	4.83007e-06
ENSG00000241697	transmembrane protein with EGF like and two follistatin like domains 1 [Source:HGNC Symbol;Acc:HGNC:11866]	TMEFF1	protein_coding	7.09875	7.90283	0.544817	14.5055	1.11873e-47	1.07244e-46
ENSG00000259933	NA	RP11-304L19.1	sense_overlapping	1.1657	1.85862	0.509826	3.6456	0.000266766	0.000487265
ENSG00000238042	NA	RP11-815M8.1	lincRNA	1.16601	2.98066	0.616584	4.83415	1.33716e-06	2.90702e-06
ENSG00000012048	BRCA1, DNA repair associated [Source:HGNC Symbol;Acc:HGNC:1100]	BRCA1	protein_coding	162.383	1.51634	0.287924	5.26645	1.39088e-07	3.2202e-07
ENSG00000095777	myosin IIIA [Source:HGNC Symbol;Acc:HGNC:7601]	MYO3A	protein_coding	7.12444	7.89225	0.535074	14.7498	3.08372e-49	3.1014e-48
ENSG00000114279	fibroblast growth factor 12 [Source:HGNC Symbol;Acc:HGNC:3668]	FGF12	protein_coding	13.0566	7.89082	0.546026	14.4514	2.45702e-47	2.3335e-46
ENSG00000172201	inhibitor of DNA binding 4, HLH protein [Source:HGNC Symbol;Acc:HGNC:5363]	ID4	protein_coding	20.7261	7.87703	0.660776	11.9209	9.21347e-33	5.64297e-32
ENSG00000236524	NA	NA	NA	1.16922	4.87952	1.16203	4.19913	2.67943e-05	5.31214e-05
ENSG00000250348	NA	RP11-466P24.6	antisense	1.1698	1.82968	0.611438	2.99242	0.00276772	0.00460007
ENSG00000086967	myosin binding protein C, fast type [Source:HGNC Symbol;Acc:HGNC:7550]	MYBPC2	protein_coding	8.32946	7.87444	0.549896	14.3199	1.64433e-46	1.52395e-45
ENSG00000259151	CAP, adenylate cyclase-associated protein, 2 (yeast) pseudogene 1 [Source:HGNC Symbol;Acc:HGNC:20142]	CAP2P1	transcribed_processed_pseudogene	1.17058	3.75654	0.67057	5.60201	2.11883e-08	5.1396e-08
ENSG00000105988	NHP2 ribonucleoprotein pseudogene 1 [Source:HGNC Symbol;Acc:HGNC:23582]	NHP2P1	processed_pseudogene	0.894427	2.34731	0.64472	3.64083	0.000271764	0.000496025
ENSG00000157766	aggrecan [Source:HGNC Symbol;Acc:HGNC:319]	ACAN	protein_coding	7.15841	7.86921	0.566867	13.8819	8.151e-44	7.00941e-43
ENSG00000101210	eukaryotic translation elongation factor 1 alpha 2 [Source:HGNC Symbol;Acc:HGNC:3192]	EEF1A2	protein_coding	45.2756	7.85741	0.656538	11.9679	5.23091e-33	3.22954e-32
ENSG00000204091	testis development related 1 (non-protein coding) [Source:HGNC Symbol;Acc:HGNC:43642]	TDRG1	antisense	1.17271	4.874	1.17223	4.1579	3.21181e-05	6.32677e-05
ENSG00000066629	echinoderm microtubule associated protein like 1 [Source:HGNC Symbol;Acc:HGNC:3330]	EML1	protein_coding	72.2092	7.85585	0.463934	16.9331	2.56459e-64	3.86182e-63
ENSG00000259917	heterogeneous nuclear ribonucleoprotein L pseudogene 2 [Source:HGNC Symbol;Acc:HGNC:48747]	HNRNPLP2	unprocessed_pseudogene	1.17392	2.98861	0.579287	5.15911	2.4813e-07	5.65522e-07
ENSG00000274630	NA	RP11-229E13.4	antisense	0.641119	2.21114	0.88566	2.4966	0.0125391	0.0193573
ENSG00000256463	spalt like transcription factor 3 [Source:HGNC Symbol;Acc:HGNC:10527]	SALL3	protein_coding	11.8876	7.85389	0.942719	8.33111	8.00906e-17	2.82984e-16
ENSG00000197301	NA	RP11-366L20.2	antisense	1.17664	-3.94795	0.660269	-5.9793	2.24094e-09	5.73904e-09
ENSG00000279464	NA	RP11-17P16.1	TEC	1.17975	1.79649	0.519762	3.45637	0.000547494	0.000974947
ENSG00000173404	INSM transcriptional repressor 1 [Source:HGNC Symbol;Acc:HGNC:6090]	INSM1	protein_coding	24.22	7.85101	0.743322	10.5621	4.46739e-26	2.2063e-25
ENSG00000124212	prostaglandin I2 (prostacyclin) synthase [Source:HGNC Symbol;Acc:HGNC:9603]	PTGIS	protein_coding	31.4994	7.84655	0.652745	12.0208	2.76154e-33	1.71661e-32
ENSG00000129173	E2F transcription factor 8 [Source:HGNC Symbol;Acc:HGNC:24727]	E2F8	protein_coding	51.2821	1.00725	0.473408	2.12766	0.0333654	0.0485114
ENSG00000125850	ovo like zinc finger 2 [Source:HGNC Symbol;Acc:HGNC:15804]	OVOL2	protein_coding	7.96355	7.8458	0.548967	14.2919	2.45685e-46	2.25994e-45
ENSG00000279356	NA	RP11-429P3.8	TEC	1.18571	-2.1548	0.78687	-2.73845	0.00617294	0.00988765
ENSG00000223572	creatine kinase, mitochondrial 1A [Source:HGNC Symbol;Acc:HGNC:31736]	CKMT1A	protein_coding	7.19631	7.84404	0.557023	14.0821	4.89565e-45	4.32975e-44
ENSG00000159753	capping protein regulator and myosin 1 linker 2 [Source:HGNC Symbol;Acc:HGNC:27089]	CARMIL2	protein_coding	32.9161	7.84204	0.425253	18.4409	6.17327e-76	1.25302e-74
ENSG00000239482	NA	RP11-90K6.1	lincRNA	1.18877	4.83905	1.23749	3.91037	9.21558e-05	0.000175195
ENSG00000279050	Prader Willi/Angelman region RNA 1 [Source:HGNC Symbol;Acc:HGNC:30089]	PWAR1	TEC	1.18916	4.77929	0.604246	7.90952	2.58387e-15	8.60707e-15
ENSG00000130307	USH1 protein network component harmonin binding protein 1 [Source:HGNC Symbol;Acc:HGNC:24058]	USHBP1	protein_coding	6.86516	7.83937	0.553086	14.1739	1.32961e-45	1.19748e-44
ENSG00000254760	NA	CTD-2616J11.3	antisense	0.771493	2.03897	0.652982	3.12254	0.00179295	0.00303941
ENSG00000164651	Sp8 transcription factor [Source:HGNC Symbol;Acc:HGNC:19196]	SP8	protein_coding	7.05883	7.83037	0.615193	12.7283	4.11665e-37	2.89799e-36
ENSG00000142675	connector enhancer of kinase suppressor of Ras 1 [Source:HGNC Symbol;Acc:HGNC:19700]	CNKSR1	protein_coding	11.1431	7.82764	0.533486	14.6726	9.65405e-49	9.56448e-48
ENSG00000227470	NA	AC073415.2	processed_pseudogene	1.19107	2.9781	0.603743	4.93273	8.10899e-07	1.78648e-06
ENSG00000101180	histamine receptor H3 [Source:HGNC Symbol;Acc:HGNC:5184]	HRH3	protein_coding	6.82909	7.82466	0.553517	14.1362	2.27084e-45	2.02955e-44
ENSG00000267413	NA	RP11-636O21.1	lincRNA	1.19385	4.81057	1.26924	3.79013	0.00015057	0.000281303
ENSG00000102290	protocadherin 11 X-linked [Source:HGNC Symbol;Acc:HGNC:8656]	PCDH11X	protein_coding	7.93159	7.82336	0.550539	14.2104	7.90104e-46	7.17108e-45
ENSG00000280177	NA	RP5-906A24.1	TEC	0.633516	2.59374	0.711517	3.64536	0.000267013	0.000487674
ENSG00000187741	Fanconi anemia complementation group A [Source:HGNC Symbol;Acc:HGNC:3582]	FANCA	protein_coding	149.835	1.96882	0.280575	7.01708	2.2655e-12	6.67875e-12
ENSG00000162687	potassium sodium-activated channel subfamily T member 2 [Source:HGNC Symbol;Acc:HGNC:18866]	KCNT2	protein_coding	8.23723	7.82237	0.562834	13.8982	6.49602e-44	5.59405e-43
ENSG00000258932	NA	CTD-3006G17.2	transcribed_processed_pseudogene	1.19607	4.60477	0.628336	7.32852	2.327e-13	7.12164e-13
ENSG00000272016	NA	NA	NA	159.083	2.69427	0.506058	5.32403	1.01491e-07	2.36739e-07
ENSG00000152284	transcription factor 7 like 1 [Source:HGNC Symbol;Acc:HGNC:11640]	TCF7L1	protein_coding	131.398	7.81873	0.594834	13.1444	1.83272e-39	1.39744e-38
ENSG00000250838	NA	RP11-501C14.5	antisense	0.855047	2.70573	0.662456	4.0844	4.41909e-05	8.62878e-05
ENSG00000139269	inhibin beta E subunit [Source:HGNC Symbol;Acc:HGNC:24029]	INHBE	protein_coding	50.6396	7.80828	0.517263	15.0954	1.73724e-51	1.87052e-50
ENSG00000267348	NA	CTB-179K24.3	antisense	1.19741	1.45079	0.53112	2.73157	0.00630327	0.0100859
ENSG00000257681	NA	RP11-341G23.4	antisense	0.603875	2.34729	0.713366	3.29044	0.0010003	0.00174236
ENSG00000200913	small nucleolar RNA, C/D box 46 [Source:HGNC Symbol;Acc:HGNC:10186]	SNORD46	snoRNA	1.21062	1.44414	0.553021	2.61137	0.0090181	0.0141759
ENSG00000164588	hyperpolarization activated cyclic nucleotide gated potassium channel 1 [Source:HGNC Symbol;Acc:HGNC:4845]	HCN1	protein_coding	6.62914	7.80285	0.540495	14.4365	3.05005e-47	2.89002e-46
ENSG00000259048	NA	CTD-2058B24.2	antisense	1.20066	4.41502	0.838563	5.26498	1.40206e-07	3.24427e-07
ENSG00000215417	miR-17-92a-1 cluster host gene [Source:HGNC Symbol;Acc:HGNC:23564]	MIR17HG	processed_transcript	15.9509	3.35558	0.580727	5.77823	7.54888e-09	1.87747e-08
ENSG00000279619	NA	CTD-2527I21.5	TEC	1.20169	4.25555	0.847162	5.02329	5.07926e-07	1.13334e-06
ENSG00000165105	RAS and EF-hand domain containing [Source:HGNC Symbol;Acc:HGNC:26464]	RASEF	protein_coding	8.74506	7.7994	0.548307	14.2245	6.45572e-46	5.87231e-45
ENSG00000182175	repulsive guidance molecule family member a [Source:HGNC Symbol;Acc:HGNC:30308]	RGMA	protein_coding	48.1995	7.79704	0.430158	18.126	1.98626e-73	3.75538e-72
ENSG00000116661	F-box protein 2 [Source:HGNC Symbol;Acc:HGNC:13581]	FBXO2	protein_coding	81.4237	7.79657	0.69907	11.1528	6.94065e-29	3.78217e-28
ENSG00000264384	RNA, 7SL, cytoplasmic 431, pseudogene [Source:HGNC Symbol;Acc:HGNC:46447]	RN7SL431P	misc_RNA	1.21205	-2.3273	0.740369	-3.14343	0.00166982	0.00284125
ENSG00000101333	phospholipase C beta 4 [Source:HGNC Symbol;Acc:HGNC:9059]	PLCB4	protein_coding	31.2883	7.79455	0.660595	11.7993	3.93627e-32	2.36484e-31
ENSG00000214018	ribonucleotide reductase M2 polypeptide pseudogene 3 [Source:HGNC Symbol;Acc:HGNC:10455]	RRM2P3	processed_pseudogene	0.72666	2.1122	0.692706	3.04919	0.00229457	0.0038491
ENSG00000154839	spindle and kinetochore associated complex subunit 1 [Source:HGNC Symbol;Acc:HGNC:28109]	SKA1	protein_coding	39.3071	1.40393	0.559645	2.50861	0.0121207	0.0187636
ENSG00000269947	NA	RP11-849F2.9	lincRNA	1.21372	4.31909	0.679631	6.35505	2.08353e-10	5.6066e-10
ENSG00000259488	NA	RP11-154J22.1	antisense	1.58124	1.49938	0.495199	3.02784	0.00246312	0.00411628
ENSG00000153707	protein tyrosine phosphatase, receptor type D [Source:HGNC Symbol;Acc:HGNC:9668]	PTPRD	protein_coding	76.4349	7.79381	0.582143	13.3881	7.09438e-41	5.63877e-40
ENSG00000123572	Nik related kinase [Source:HGNC Symbol;Acc:HGNC:25391]	NRK	protein_coding	68.7931	7.79085	0.763314	10.2066	1.85213e-24	8.6876e-24
ENSG00000200087	small nucleolar RNA, H/ACA box 73B [Source:HGNC Symbol;Acc:HGNC:10116]	SNORA73B	snoRNA	4.58721	2.12479	0.357579	5.94216	2.81299e-09	7.1667e-09
ENSG00000130224	leucine rich repeats and calponin homology domain containing 2 [Source:HGNC Symbol;Acc:HGNC:29292]	LRCH2	protein_coding	11.1048	7.78835	0.792638	9.82585	8.71359e-23	3.85735e-22
ENSG00000164707	solute carrier family 13 member 4 [Source:HGNC Symbol;Acc:HGNC:15827]	SLC13A4	protein_coding	6.6671	7.78542	0.557937	13.9539	2.97689e-44	2.58896e-43
ENSG00000259083	NA	RP11-407N17.4	antisense	1.21792	-1.79968	0.665612	-2.70379	0.00685535	0.0109195
ENSG00000279307	NA	RP11-130L8.3	processed_pseudogene	1.2218	2.07707	0.551281	3.76772	0.000164746	0.00030655
ENSG00000233009	NALCN antisense RNA 1 [Source:HGNC Symbol;Acc:HGNC:42743]	NALCN-AS1	antisense	1.22191	-4.05798	0.751395	-5.40059	6.64227e-08	1.56814e-07
ENSG00000198889	DDB1 and CUL4 associated factor 12 like 1 [Source:HGNC Symbol;Acc:HGNC:29395]	DCAF12L1	protein_coding	6.82186	7.78202	0.54433	14.2965	2.30078e-46	2.12114e-45
ENSG00000196632	WNK lysine deficient protein kinase 3 [Source:HGNC Symbol;Acc:HGNC:14543]	WNK3	protein_coding	34.527	7.78191	0.381464	20.4001	1.66878e-92	4.81612e-91
ENSG00000278451	NA	RP11-923I11.8	antisense	1.22299	4.00588	0.585833	6.83792	8.03508e-12	2.31296e-11
ENSG00000149294	neural cell adhesion molecule 1 [Source:HGNC Symbol;Acc:HGNC:7656]	NCAM1	protein_coding	16.1458	1.24512	0.275041	4.52703	5.98177e-06	1.2405e-05
ENSG00000113196	heart and neural crest derivatives expressed 1 [Source:HGNC Symbol;Acc:HGNC:4807]	HAND1	protein_coding	1.22312	1.59874	0.715167	2.23548	0.0253859	0.0375408
ENSG00000204175	G protein regulated inducer of neurite outgrowth 2 [Source:HGNC Symbol;Acc:HGNC:23730]	GPRIN2	protein_coding	6.58408	7.77864	0.538101	14.4557	2.30744e-47	2.19399e-46
ENSG00000109832	DEAD-box helicase 25 [Source:HGNC Symbol;Acc:HGNC:18698]	DDX25	protein_coding	22.3806	7.77699	0.487307	15.9591	2.46166e-57	3.08304e-56
ENSG00000273361	NA	RP11-378A13.2	antisense	1.22436	-3.04006	0.590771	-5.14592	2.66206e-07	6.0526e-07
ENSG00000267733	NA	RP11-64C12.3	transcribed_processed_pseudogene	1.22572	3.46832	0.720053	4.81675	1.45916e-06	3.16554e-06
ENSG00000178531	cortexin 1 [Source:HGNC Symbol;Acc:HGNC:31108]	CTXN1	protein_coding	12.1112	7.7767	0.656154	11.8519	2.10253e-32	1.27376e-31
ENSG00000263082	NA	CTD-2034I21.2	lincRNA	1.22629	4.87993	0.944652	5.16584	2.39358e-07	5.46341e-07
ENSG00000225449	RAB6C antisense RNA 1 [Source:HGNC Symbol;Acc:HGNC:49278]	RAB6C-AS1	transcribed_unprocessed_pseudogene	1.2263	-2.62434	0.611025	-4.29497	1.74714e-05	3.50857e-05
ENSG00000279646	NA	AC016577.1	protein_coding	8.98184	7.76962	1.04311	7.44848	9.44212e-14	2.94026e-13
ENSG00000259834	NA	RP11-284N8.3	lincRNA	5.90623	3.074	0.860603	3.57191	0.000354389	0.000641258
ENSG00000251411	NA	RP11-397E7.4	processed_pseudogene	1.22746	2.46269	0.650707	3.78463	0.000153938	0.000287354
ENSG00000175279	apoptosis-inducing, TAF9-like domain 1 [Source:HGNC Symbol;Acc:HGNC:23163]	APITD1	protein_coding	6.4749	1.83088	0.360747	5.07523	3.87019e-07	8.69881e-07
ENSG00000133134	brain expressed X-linked 2 [Source:HGNC Symbol;Acc:HGNC:30933]	BEX2	protein_coding	50.2598	7.75658	0.480574	16.1402	1.33018e-58	1.72215e-57
ENSG00000148408	calcium voltage-gated channel subunit alpha1 B [Source:HGNC Symbol;Acc:HGNC:1389]	CACNA1B	protein_coding	15.7831	7.74754	0.555362	13.9504	3.12666e-44	2.71826e-43
ENSG00000228716	dihydrofolate reductase [Source:HGNC Symbol;Acc:HGNC:2861]	DHFR	protein_coding	312.999	1.38617	0.307122	4.51343	6.37886e-06	1.32051e-05
ENSG00000137672	transient receptor potential cation channel subfamily C member 6 [Source:HGNC Symbol;Acc:HGNC:12338]	TRPC6	protein_coding	12.6023	7.74556	0.629936	12.2958	9.5434e-35	6.22374e-34
ENSG00000272159	NA	RP11-350N15.6	antisense	1.23374	1.54672	0.558197	2.77093	0.00558972	0.00900102
ENSG00000066032	catenin alpha 2 [Source:HGNC Symbol;Acc:HGNC:2510]	CTNNA2	protein_coding	7.40724	7.74237	0.537944	14.3925	5.76406e-47	5.41151e-46
ENSG00000180347	coiled-coil domain containing 129 [Source:HGNC Symbol;Acc:HGNC:27363]	CCDC129	protein_coding	10.0509	7.74221	1.16162	6.665	2.64672e-11	7.43746e-11
ENSG00000270076	NA	AF131215.8	lincRNA	1.24053	3.43096	0.607666	5.64614	1.64093e-08	4.00887e-08
ENSG00000184261	potassium two pore domain channel subfamily K member 12 [Source:HGNC Symbol;Acc:HGNC:6274]	KCNK12	protein_coding	12.7611	7.73931	0.542875	14.2562	4.10484e-46	3.74776e-45
ENSG00000276259	NA	RP11-481J2.4	antisense	1.24067	2.17407	0.558545	3.89238	9.92666e-05	0.000188131
ENSG00000166482	microfibrillar associated protein 4 [Source:HGNC Symbol;Acc:HGNC:7035]	MFAP4	protein_coding	31.6474	1.58933	0.631695	2.51598	0.0118703	0.0184073
ENSG00000205041	NA	CTC-425O23.2	sense_intronic	1.24393	3.47694	0.666706	5.2151	1.83718e-07	4.22324e-07
ENSG00000275185	NA	RP13-753N3.3	antisense	3.18742	2.7173	0.394714	6.88421	5.811e-12	1.68141e-11
ENSG00000231066	nucleophosmin 1 pseudogene 9 [Source:HGNC Symbol;Acc:HGNC:7929]	NPM1P9	processed_pseudogene	0.802084	3.2071	0.64614	4.96347	6.92435e-07	1.53168e-06
ENSG00000079150	FK506 binding protein 7 [Source:HGNC Symbol;Acc:HGNC:3723]	FKBP7	protein_coding	13.4657	1.32621	0.22227	5.96665	2.42171e-09	6.19039e-09
ENSG00000118407	filamin A interacting protein 1 [Source:HGNC Symbol;Acc:HGNC:21015]	FILIP1	protein_coding	14.9882	7.73445	0.671204	11.5233	1.00725e-30	5.80568e-30
ENSG00000236801	ribosomal protein L24 pseudogene 8 [Source:HGNC Symbol;Acc:HGNC:36409]	RPL24P8	processed_pseudogene	1.24483	2.07884	0.532067	3.9071	9.34117e-05	0.000177445
ENSG00000092470	WD repeat domain 76 [Source:HGNC Symbol;Acc:HGNC:25773]	WDR76	protein_coding	93.165	1.24896	0.289469	4.31465	1.59859e-05	3.21946e-05
ENSG00000185483	receptor tyrosine kinase like orphan receptor 1 [Source:HGNC Symbol;Acc:HGNC:10256]	ROR1	protein_coding	100.512	7.7291	0.499584	15.4711	5.43827e-54	6.24423e-53
ENSG00000164362	telomerase reverse transcriptase [Source:HGNC Symbol;Acc:HGNC:11730]	TERT	protein_coding	19.2498	7.70332	0.499929	15.4088	1.4282e-53	1.62618e-52
ENSG00000224721	NA	AC007182.6	antisense	1.24678	-2.83381	0.91889	-3.08395	0.00204273	0.00344405
ENSG00000237054	PRMT5 antisense RNA 1 [Source:HGNC Symbol;Acc:HGNC:40533]	PRMT5-AS1	antisense	1.25664	3.60818	0.798302	4.51982	6.18928e-06	1.28212e-05
ENSG00000126822	pleckstrin homology and RhoGEF domain containing G3 [Source:HGNC Symbol;Acc:HGNC:20364]	PLEKHG3	protein_coding	203.854	1.06665	0.245651	4.34213	1.41105e-05	2.853e-05
ENSG00000267255	NA	CTB-50L17.5	antisense	0.458711	3.1831	0.987164	3.22449	0.00126199	0.0021752
ENSG00000164128	neuropeptide Y receptor Y1 [Source:HGNC Symbol;Acc:HGNC:7956]	NPY1R	protein_coding	6.42395	7.69884	0.53905	14.2822	2.82391e-46	2.59369e-45
ENSG00000154928	EPH receptor B1 [Source:HGNC Symbol;Acc:HGNC:3392]	EPHB1	protein_coding	9.97171	7.68401	0.55729	13.7882	3.00252e-43	2.53844e-42
ENSG00000280067	NA	CTD-2600H12.2	TEC	1.24722	-2.81396	0.689607	-4.08052	4.49344e-05	8.7677e-05
ENSG00000124194	ganglioside induced differentiation associated protein 1 like 1 [Source:HGNC Symbol;Acc:HGNC:4213]	GDAP1L1	protein_coding	7.21039	7.68319	0.556927	13.7957	2.70611e-43	2.29022e-42
ENSG00000173157	ADAM metallopeptidase with thrombospondin type 1 motif 20 [Source:HGNC Symbol;Acc:HGNC:17178]	ADAMTS20	protein_coding	9.52156	7.67376	0.546172	14.0501	7.6941e-45	6.77788e-44
ENSG00000004777	Rho GTPase activating protein 33 [Source:HGNC Symbol;Acc:HGNC:23085]	ARHGAP33	protein_coding	33.0444	1.82536	0.341978	5.33766	9.41533e-08	2.20103e-07
ENSG00000232912	NA	RP5-1115A15.1	antisense	1.24964	-1.84184	0.746279	-2.46803	0.0135858	0.0208542
ENSG00000154102	chromosome 16 open reading frame 74 [Source:HGNC Symbol;Acc:HGNC:23362]	C16orf74	protein_coding	18.0299	1.85345	0.303636	6.1042	1.03318e-09	2.6903e-09
ENSG00000102024	plastin 3 [Source:HGNC Symbol;Acc:HGNC:9091]	PLS3	protein_coding	466.194	7.67079	0.514723	14.9027	3.16342e-50	3.26993e-49
ENSG00000118193	kinesin family member 14 [Source:HGNC Symbol;Acc:HGNC:19181]	KIF14	protein_coding	138.884	1.68813	0.461417	3.65857	0.000253623	0.000464123
ENSG00000248367	NA	CTB-129O4.1	antisense	1.25022	3.69607	0.650869	5.67866	1.35751e-08	3.3329e-08
ENSG00000234389	NA	AC007278.3	sense_intronic	1.25411	-2.64666	0.885619	-2.98849	0.00280363	0.0046566
ENSG00000103044	hyaluronan synthase 3 [Source:HGNC Symbol;Acc:HGNC:4820]	HAS3	protein_coding	152.701	7.66023	0.444854	17.2196	1.89179e-66	3.00144e-65
ENSG00000171724	vesicle amine transport 1 like [Source:HGNC Symbol;Acc:HGNC:29315]	VAT1L	protein_coding	94.8439	7.65851	0.585625	13.0775	4.42789e-39	3.33484e-38
ENSG00000270460	NA	RP11-796E10.1	lincRNA	1.25702	2.60229	0.560824	4.64011	3.4822e-06	7.35365e-06
ENSG00000250497	NA	AC007126.1	lincRNA	1.25727	-2.86576	0.726918	-3.94234	8.0689e-05	0.0001541
ENSG00000254912	NA	RP11-632K20.2	unprocessed_pseudogene	1.25787	-2.60903	0.878886	-2.96857	0.00299191	0.00495858
ENSG00000260781	Rho GTPase activating protein 23 pseudogene 1 [Source:HGNC Symbol;Acc:HGNC:45039]	ARHGAP23P1	transcribed_unprocessed_pseudogene	1.25828	2.55404	0.712785	3.58319	0.00033943	0.000615005
ENSG00000246859	STARD4 antisense RNA 1 [Source:HGNC Symbol;Acc:HGNC:44117]	STARD4-AS1	antisense	1.26043	2.69587	0.668322	4.03379	5.48843e-05	0.000106247
ENSG00000273391	NA	RP11-634H22.1	antisense	2.0722	2.02061	0.448485	4.5054	6.62487e-06	1.37013e-05
ENSG00000167634	NLR family pyrin domain containing 7 [Source:HGNC Symbol;Acc:HGNC:22947]	NLRP7	protein_coding	5.92237	7.65533	0.535897	14.2851	2.71114e-46	2.49105e-45
ENSG00000261342	NA	AC006538.1	sense_intronic	4.16155	2.91441	0.424133	6.87147	6.35447e-12	1.83672e-11
ENSG00000198934	MAGE family member E1 [Source:HGNC Symbol;Acc:HGNC:24934]	MAGEE1	protein_coding	20.5149	7.65176	0.498035	15.3639	2.8578e-53	3.22999e-52
ENSG00000273363	NA	RP11-285G1.14	sense_intronic	1.26218	-2.16661	0.670789	-3.22994	0.00123817	0.00213654
ENSG00000165244	zinc finger protein 367 [Source:HGNC Symbol;Acc:HGNC:18320]	ZNF367	protein_coding	38.9816	1.23988	0.39641	3.12776	0.00176145	0.00298869
ENSG00000114019	angiomotin like 2 [Source:HGNC Symbol;Acc:HGNC:17812]	AMOTL2	protein_coding	175.438	7.64069	0.672317	11.3647	6.26714e-30	3.519e-29
ENSG00000233593	NA	RP4-665J23.1	processed_transcript	1.2626	4.59789	0.592103	7.76535	8.14203e-15	2.65774e-14
ENSG00000172901	laeverin [Source:HGNC Symbol;Acc:HGNC:26904]	LVRN	protein_coding	1.26276	1.97017	0.562972	3.49959	0.000465971	0.000834737
ENSG00000121904	CUB and Sushi multiple domains 2 [Source:HGNC Symbol;Acc:HGNC:19290]	CSMD2	protein_coding	23.0292	7.63323	0.620605	12.2997	9.09498e-35	5.93603e-34
ENSG00000199102	microRNA 302c [Source:HGNC Symbol;Acc:HGNC:31764]	MIR302C	miRNA	1.26303	4.9049	1.24872	3.92795	8.56728e-05	0.000163275
ENSG00000139910	NOVA alternative splicing regulator 1 [Source:HGNC Symbol;Acc:HGNC:7886]	NOVA1	protein_coding	8.05848	7.6325	0.536072	14.2378	5.33574e-46	4.86255e-45
ENSG00000141837	calcium voltage-gated channel subunit alpha1 A [Source:HGNC Symbol;Acc:HGNC:1388]	CACNA1A	protein_coding	18.6439	7.63081	0.847801	9.0007	2.24274e-19	8.80745e-19
ENSG00000164176	EGF like repeats and discoidin domains 3 [Source:HGNC Symbol;Acc:HGNC:3173]	EDIL3	protein_coding	275.772	7.63068	0.555731	13.7309	6.63002e-43	5.55745e-42
ENSG00000247151	CSTF3 antisense RNA 1 (head to head) [Source:HGNC Symbol;Acc:HGNC:27882]	CSTF3-AS1	antisense	1.26643	-1.10327	0.516322	-2.1368	0.0326147	0.0474789
ENSG00000232412	NA	RP1-315G1.3	lincRNA	0.546304	1.97738	0.755795	2.61629	0.00888908	0.0139785
ENSG00000249896	NA	RP11-586D19.1	transcribed_unprocessed_pseudogene	1.26687	4.84999	0.777077	6.24132	4.33884e-10	1.14817e-09
ENSG00000052344	protease, serine 8 [Source:HGNC Symbol;Acc:HGNC:9491]	PRSS8	protein_coding	114.457	7.62075	0.488862	15.5888	8.68092e-55	1.01622e-53
ENSG00000131187	coagulation factor XII [Source:HGNC Symbol;Acc:HGNC:3530]	F12	protein_coding	10.49	1.50403	0.268502	5.60156	2.12433e-08	5.15243e-08
ENSG00000228137	NA	AP001469.7	antisense	0.447147	2.30849	0.806546	2.8622	0.00420714	0.00686652
ENSG00000243422	ribosomal protein L23a pseudogene 49 [Source:HGNC Symbol;Acc:HGNC:35689]	RPL23AP49	processed_pseudogene	1.2694	2.87129	0.703593	4.08089	4.48627e-05	8.75578e-05
ENSG00000136378	ADAM metallopeptidase with thrombospondin type 1 motif 7 [Source:HGNC Symbol;Acc:HGNC:223]	ADAMTS7	protein_coding	57.1201	7.62034	0.579991	13.1387	1.97534e-39	1.50432e-38
ENSG00000267062	NA	CTD-2659N19.10	antisense	1.27019	1.65373	0.744678	2.22074	0.0263688	0.0389077
ENSG00000162738	VANGL planar cell polarity protein 2 [Source:HGNC Symbol;Acc:HGNC:15511]	VANGL2	protein_coding	149.95	7.61928	0.423166	18.0054	1.76652e-72	3.26455e-71
ENSG00000171848	ribonucleotide reductase regulatory subunit M2 [Source:HGNC Symbol;Acc:HGNC:10452]	RRM2	protein_coding	686.123	1.35107	0.50953	2.65159	0.00801135	0.0126737
ENSG00000255992	NA	RP11-417L19.4	lincRNA	0.676427	2.61286	0.652776	4.00269	6.2627e-05	0.000120684
ENSG00000251085	NA	RP11-893F2.6	lincRNA	1.27114	5.20189	0.849737	6.12176	9.25468e-10	2.41507e-09
ENSG00000260475	NA	RP11-85A1.3	lincRNA	1.2716	-2.30674	0.695377	-3.31725	0.000909082	0.00158832
ENSG00000089250	nitric oxide synthase 1 [Source:HGNC Symbol;Acc:HGNC:7872]	NOS1	protein_coding	10.0058	7.61644	0.670987	11.3511	7.32481e-30	4.1035e-29
ENSG00000257167	TMPO antisense RNA 1 [Source:HGNC Symbol;Acc:HGNC:44158]	TMPO-AS1	antisense	27.2856	1.07559	0.296324	3.62979	0.000283653	0.00051669
ENSG00000182645	coiled-coil domain containing 172 [Source:HGNC Symbol;Acc:HGNC:30524]	CCDC172	protein_coding	5.78561	7.60724	0.536764	14.1724	1.35773e-45	1.22191e-44
ENSG00000248936	NA	RP11-36B15.1	antisense	1.27386	-2.69938	0.636825	-4.23882	2.24703e-05	4.47946e-05
ENSG00000257489	NA	RP11-175P13.3	transcribed_unprocessed_pseudogene	0.588825	3.43044	0.694152	4.94191	7.73603e-07	1.706e-06
ENSG00000270001	NA	RP11-218C14.8	lincRNA	1.27505	-2.08694	0.711559	-2.93292	0.0033579	0.0055375
ENSG00000158296	solute carrier family 13 member 3 [Source:HGNC Symbol;Acc:HGNC:14430]	SLC13A3	protein_coding	17.4245	7.59186	0.683456	11.1081	1.14628e-28	6.20786e-28
ENSG00000161888	SPC24, NDC80 kinetochore complex component [Source:HGNC Symbol;Acc:HGNC:26913]	SPC24	protein_coding	62.8277	1.87691	0.44433	4.22413	2.39863e-05	4.77201e-05
ENSG00000271009	NA	RP11-346C20.3	lincRNA	1.27598	-2.94682	0.764759	-3.85326	0.000116554	0.000219657
ENSG00000007314	sodium voltage-gated channel alpha subunit 4 [Source:HGNC Symbol;Acc:HGNC:10591]	SCN4A	protein_coding	10.1552	7.58979	0.532231	14.2603	3.86651e-46	3.53148e-45
ENSG00000237522	non-POU domain containing, octamer-binding pseudogene 2 [Source:HGNC Symbol;Acc:HGNC:42032]	NONOP2	processed_pseudogene	1.27751	-1.9339	0.648938	-2.98009	0.0028816	0.00478158
ENSG00000183032	solute carrier family 25 member 21 [Source:HGNC Symbol;Acc:HGNC:14411]	SLC25A21	protein_coding	8.79083	7.58434	0.534107	14.2	9.1579e-46	8.29038e-45
ENSG00000187391	membrane associated guanylate kinase, WW and PDZ domain containing 2 [Source:HGNC Symbol;Acc:HGNC:18957]	MAGI2	protein_coding	60.7826	7.57905	0.278772	27.1872	9.19756e-163	9.33438e-161
ENSG00000112029	F-box protein 5 [Source:HGNC Symbol;Acc:HGNC:13584]	FBXO5	protein_coding	111.31	1.86957	0.215721	8.66659	4.45249e-18	1.65486e-17
ENSG00000204837	fibroblast growth factor 7 pseudogene 3 [Source:HGNC Symbol;Acc:HGNC:26671]	FGF7P3	unprocessed_pseudogene	1.27933	2.59637	0.58175	4.46303	8.0808e-06	1.66232e-05
ENSG00000249784	small Cajal body-specific RNA 22 [Source:HGNC Symbol;Acc:HGNC:32580]	SCARNA22	scaRNA	0.569012	2.06404	0.799647	2.58119	0.00984602	0.0154123
ENSG00000176406	regulating synaptic membrane exocytosis 2 [Source:HGNC Symbol;Acc:HGNC:17283]	RIMS2	protein_coding	32.0839	7.57664	0.859755	8.81256	1.2232e-18	4.65837e-18
ENSG00000250056	long intergenic non-protein coding RNA 1018 [Source:HGNC Symbol;Acc:HGNC:27394]	LINC01018	lincRNA	1.27991	5.02103	0.726741	6.90897	4.88198e-12	1.41845e-11
ENSG00000236200	KDM4A antisense RNA 1 [Source:HGNC Symbol;Acc:HGNC:40528]	KDM4A-AS1	antisense	2.06441	3.09287	0.597128	5.17957	2.22395e-07	5.08472e-07
ENSG00000134690	cell division cycle associated 8 [Source:HGNC Symbol;Acc:HGNC:14629]	CDCA8	protein_coding	191.342	1.76951	0.309923	5.70952	1.13298e-08	2.79265e-08
ENSG00000138944	KIAA1644 [Source:HGNC Symbol;Acc:HGNC:29335]	KIAA1644	protein_coding	9.94147	7.57067	0.624029	12.1319	7.15488e-34	4.53949e-33
ENSG00000255328	NA	RP11-326C3.12	lincRNA	1.28032	-3.40233	0.617558	-5.50933	3.60201e-08	8.62237e-08
ENSG00000115884	syndecan 1 [Source:HGNC Symbol;Acc:HGNC:10658]	SDC1	protein_coding	69.8109	7.57019	0.509118	14.8692	5.22156e-50	5.35231e-49
ENSG00000143318	calsequestrin 1 [Source:HGNC Symbol;Acc:HGNC:1512]	CASQ1	protein_coding	9.48102	7.5668	0.662935	11.4141	3.5561e-30	2.01147e-29
ENSG00000259248	USP3 antisense RNA 1 [Source:HGNC Symbol;Acc:HGNC:44140]	USP3-AS1	antisense	1.28149	-1.2726	0.599941	-2.12121	0.033904	0.0492448
ENSG00000246526	NA	RP11-539L10.2	lincRNA	1.28661	-1.56682	0.656834	-2.38541	0.0170603	0.025818
ENSG00000278177	NA	RP11-632L2.2	antisense	1.2874	2.78526	0.61028	4.5639	5.02114e-06	1.04863e-05
ENSG00000100341	patatin like phospholipase domain containing 5 [Source:HGNC Symbol;Acc:HGNC:24888]	PNPLA5	protein_coding	5.51158	7.56627	0.540206	14.0063	1.42699e-44	1.25034e-43
ENSG00000177084	DNA polymerase epsilon, catalytic subunit [Source:HGNC Symbol;Acc:HGNC:9177]	POLE	protein_coding	375.182	1.69157	0.145109	11.6572	2.10802e-31	1.24007e-30
ENSG00000276809	NA	RP11-10E18.7	sense_intronic	1.28791	-2.33285	0.702766	-3.31952	0.00090171	0.00157578
ENSG00000261115	transmembrane protein 178B [Source:HGNC Symbol;Acc:HGNC:44112]	TMEM178B	protein_coding	40.5082	7.56208	0.461835	16.374	2.9332e-60	3.97349e-59
ENSG00000242265	paternally expressed 10 [Source:HGNC Symbol;Acc:HGNC:14005]	PEG10	protein_coding	245.161	7.56139	0.620182	12.1922	3.41963e-34	2.19457e-33
ENSG00000133710	serine peptidase inhibitor, Kazal type 5 [Source:HGNC Symbol;Acc:HGNC:15464]	SPINK5	protein_coding	6.47259	7.55991	0.566557	13.3436	1.29068e-40	1.01632e-39
ENSG00000255129	NA	RP11-839D17.3	antisense	1.28958	4.20233	0.613704	6.84749	7.51576e-12	2.16652e-11
ENSG00000171956	forkhead box B1 [Source:HGNC Symbol;Acc:HGNC:3799]	FOXB1	protein_coding	6.75715	7.55954	0.814776	9.27806	1.72594e-20	7.07899e-20
ENSG00000184524	cell cycle exit and neuronal differentiation 1 [Source:HGNC Symbol;Acc:HGNC:24153]	CEND1	protein_coding	5.80757	7.55179	0.544024	13.8814	8.2157e-44	7.06257e-43
ENSG00000278156	TSC22D1 antisense RNA 1 [Source:HGNC Symbol;Acc:HGNC:43684]	TSC22D1-AS1	antisense	1.28976	2.02119	0.616601	3.27795	0.00104564	0.00181761
ENSG00000203909	developmental pluripotency associated 5 [Source:HGNC Symbol;Acc:HGNC:19201]	DPPA5	protein_coding	7.41503	7.54946	0.995422	7.58418	3.34597e-14	1.06254e-13
ENSG00000135638	empty spiracles homeobox 1 [Source:HGNC Symbol;Acc:HGNC:3340]	EMX1	protein_coding	7.91779	7.54391	0.629774	11.9788	4.59181e-33	2.83853e-32
ENSG00000280120	NA	RP11-546D6.3	TEC	8.40586	2.07867	0.292993	7.09462	1.2971e-12	3.85628e-12
ENSG00000101276	solute carrier family 52 member 3 [Source:HGNC Symbol;Acc:HGNC:16187]	SLC52A3	protein_coding	5.66072	7.53959	0.545296	13.8266	1.76127e-43	1.49885e-42
ENSG00000139973	synaptotagmin 16 [Source:HGNC Symbol;Acc:HGNC:23142]	SYT16	protein_coding	5.88714	7.53763	0.591476	12.7438	3.37712e-37	2.38134e-36
ENSG00000276744	NA	CTD-2562G15.3	sense_intronic	0.531841	2.50211	0.794884	3.14776	0.00164525	0.00280218
ENSG00000082497	SERTA domain containing 4 [Source:HGNC Symbol;Acc:HGNC:25236]	SERTAD4	protein_coding	9.51913	7.52461	0.634031	11.8679	1.73776e-32	1.05563e-31
ENSG00000228280	NA	RP11-367B6.2	sense_intronic	1.29519	-3.69472	0.654573	-5.64448	1.6568e-08	4.04643e-08
ENSG00000267698	NA	AC002116.7	antisense	1.79705	1.45355	0.497467	2.9219	0.00347905	0.00572653
ENSG00000156453	protocadherin 1 [Source:HGNC Symbol;Acc:HGNC:8655]	PCDH1	protein_coding	214.287	7.52423	0.548329	13.7221	7.48366e-43	6.26658e-42
ENSG00000248791	NA	CTD-2165H16.3	processed_pseudogene	1.299	-2.65276	0.686158	-3.86611	0.000110584	0.000208805
ENSG00000066279	abnormal spindle microtubule assembly [Source:HGNC Symbol;Acc:HGNC:19048]	ASPM	protein_coding	247.099	1.82007	0.472325	3.85343	0.000116472	0.00021952
ENSG00000087258	G protein subunit alpha o1 [Source:HGNC Symbol;Acc:HGNC:4389]	GNAO1	protein_coding	44.8237	7.52369	0.563941	13.3413	1.33166e-40	1.04792e-39
ENSG00000129534	MIS18 binding protein 1 [Source:HGNC Symbol;Acc:HGNC:20190]	MIS18BP1	protein_coding	313.869	1.38424	0.243654	5.68116	1.3378e-08	3.28565e-08
ENSG00000274333	NA	RP11-717F1.2	lincRNA	1.29974	3.67243	0.750476	4.89347	9.90716e-07	2.17192e-06
ENSG00000270558	NA	CTD-2124B8.2	processed_pseudogene	1.30097	2.17127	0.519927	4.1761	2.96549e-05	5.85894e-05
ENSG00000183150	G protein-coupled receptor 19 [Source:HGNC Symbol;Acc:HGNC:4473]	GPR19	protein_coding	26.7671	7.52275	0.418939	17.9567	4.25463e-72	7.76905e-71
ENSG00000162069	BICD family like cargo adaptor 2 [Source:HGNC Symbol;Acc:HGNC:33584]	BICDL2	protein_coding	13.4168	7.50969	0.597963	12.5588	3.5576e-36	2.4291e-35
ENSG00000262943	arachidonate 12-lipoxygenase pseudogene 2 [Source:HGNC Symbol;Acc:HGNC:432]	ALOX12P2	transcribed_unprocessed_pseudogene	1.30102	4.92783	1.06345	4.63382	3.58979e-06	7.57237e-06
ENSG00000213225	NOC2 like nucleolar associated transcriptional repressor pseudogene 1 [Source:HGNC Symbol;Acc:HGNC:52285]	NOC2LP1	transcribed_processed_pseudogene	1.30276	1.92324	0.445294	4.31902	1.5672e-05	3.15858e-05
ENSG00000166265	cysteine and tyrosine rich 1 [Source:HGNC Symbol;Acc:HGNC:16274]	CYYR1	protein_coding	36.2186	7.50963	0.427225	17.5777	3.64953e-69	6.22016e-68
ENSG00000104722	neurofilament, medium polypeptide [Source:HGNC Symbol;Acc:HGNC:7734]	NEFM	protein_coding	42.824	7.50685	0.682279	11.0026	3.71206e-28	1.97291e-27
ENSG00000183807	family with sequence similarity 162 member B [Source:HGNC Symbol;Acc:HGNC:21549]	FAM162B	protein_coding	5.5119	7.50079	0.542849	13.8174	2.00032e-43	1.69993e-42
ENSG00000113645	WW and C2 domain containing 1 [Source:HGNC Symbol;Acc:HGNC:29435]	WWC1	protein_coding	49.2598	7.49658	0.550018	13.6297	2.66638e-42	2.19901e-41
ENSG00000137142	insulin like growth factor binding protein like 1 [Source:HGNC Symbol;Acc:HGNC:20081]	IGFBPL1	protein_coding	19.8703	7.49592	0.457601	16.3809	2.61816e-60	3.55063e-59
ENSG00000237082	cytochrome c oxidase subunit 5B pseudogene 6 [Source:HGNC Symbol;Acc:HGNC:2275]	COX5BP6	processed_pseudogene	0.879777	3.0934	0.705543	4.38443	1.16291e-05	2.3661e-05
ENSG00000272808	NA	RP11-66B24.7	processed_transcript	1.30596	-2.89755	0.65533	-4.42151	9.80121e-06	2.00531e-05
ENSG00000275638	NA	RP11-16E23.5	antisense	1.30639	-1.4396	0.572807	-2.51324	0.0119628	0.0185437
ENSG00000276131	NA	RP11-481J2.3	antisense	1.33626	1.44831	0.502217	2.88383	0.00392871	0.00642874
ENSG00000239203	NA	AC093484.4	processed_transcript	1.3067	-3.14351	0.62954	-4.99334	5.93433e-07	1.31898e-06
ENSG00000163293	NIPA like domain containing 1 [Source:HGNC Symbol;Acc:HGNC:27194]	NIPAL1	protein_coding	22.1336	7.49075	0.566444	13.2242	6.36394e-40	4.9135e-39
ENSG00000196139	aldo-keto reductase family 1 member C3 [Source:HGNC Symbol;Acc:HGNC:386]	AKR1C3	protein_coding	19.2577	7.47851	0.619083	12.08	1.3474e-33	8.46562e-33
ENSG00000226468	NA	AC018641.7	processed_pseudogene	1.30944	5.09066	1.07053	4.75528	1.98169e-06	4.26447e-06
ENSG00000120057	secreted frizzled related protein 5 [Source:HGNC Symbol;Acc:HGNC:10779]	SFRP5	protein_coding	6.16642	7.47716	0.546221	13.6889	1.18325e-42	9.84439e-42
ENSG00000227295	elongation factor for RNA polymerase II 2 pseudogene 1 [Source:HGNC Symbol;Acc:HGNC:39343]	ELL2P1	processed_pseudogene	1.31049	-1.84428	0.760783	-2.42419	0.0153425	0.0233763
ENSG00000102383	zinc finger DHHC-type containing 15 [Source:HGNC Symbol;Acc:HGNC:20342]	ZDHHC15	protein_coding	8.11878	7.47072	0.541668	13.7921	2.84513e-43	2.40621e-42
ENSG00000205300	NA	RP11-352D3.2	lincRNA	1.31077	-3.94	0.666731	-5.90942	3.43308e-09	8.70409e-09
ENSG00000154380	enabled homolog (Drosophila) [Source:HGNC Symbol;Acc:HGNC:18271]	ENAH	protein_coding	477.278	7.46994	0.481196	15.5237	2.39777e-54	2.77911e-53
ENSG00000183248	proline rich 36 [Source:HGNC Symbol;Acc:HGNC:26172]	PRR36	protein_coding	17.7507	7.46093	0.469493	15.8915	7.262e-57	8.99873e-56
ENSG00000158321	autism susceptibility candidate 2 [Source:HGNC Symbol;Acc:HGNC:14262]	AUTS2	protein_coding	187.803	7.4592	0.342027	21.8088	1.91468e-105	7.1466e-104
ENSG00000267530	NA	AC006273.5	lincRNA	1.31137	5.15815	0.978866	5.26952	1.36783e-07	3.16863e-07
ENSG00000263142	leucine rich repeat containing 37 member A17, pseudogene [Source:HGNC Symbol;Acc:HGNC:48365]	LRRC37A17P	transcribed_unprocessed_pseudogene	2.20902	1.15066	0.517673	2.22275	0.0262326	0.0387207
ENSG00000206432	transmembrane protein 200C [Source:HGNC Symbol;Acc:HGNC:37208]	TMEM200C	protein_coding	8.41691	7.45442	0.574285	12.9804	1.58133e-38	1.1698e-37
ENSG00000237624	3-oxoacid CoA-transferase 2 pseudogene 1 [Source:HGNC Symbol;Acc:HGNC:21627]	OXCT2P1	unprocessed_pseudogene	1.31155	2.06281	0.555805	3.71139	0.000206123	0.000379945
ENSG00000229308	NA	AC010084.1	lincRNA	1.31158	-3.11158	0.749658	-4.15067	3.31504e-05	6.52541e-05
ENSG00000237523	long intergenic non-protein coding RNA 857 [Source:HGNC Symbol;Acc:HGNC:45114]	LINC00857	lincRNA	1.31307	5.10981	0.931034	5.48832	4.05775e-08	9.6878e-08
ENSG00000244184	NA	RP11-314A20.2	antisense	0.660844	2.22303	0.70117	3.17045	0.00152202	0.00260004
ENSG00000184445	kinetochore associated 1 [Source:HGNC Symbol;Acc:HGNC:17255]	KNTC1	protein_coding	282.5	1.95461	0.24177	8.08457	6.23822e-16	2.12586e-15
ENSG00000268324	LRRC2 antisense RNA 1 [Source:HGNC Symbol;Acc:HGNC:15571]	LRRC2-AS1	antisense	1.31372	5.07654	1.10428	4.59716	4.28297e-06	8.99135e-06
ENSG00000105699	lipolysis stimulated lipoprotein receptor [Source:HGNC Symbol;Acc:HGNC:29572]	LSR	protein_coding	206.456	7.45234	0.270437	27.5567	3.67743e-167	4.05012e-165
ENSG00000058085	laminin subunit gamma 2 [Source:HGNC Symbol;Acc:HGNC:6493]	LAMC2	protein_coding	151.321	7.44967	0.514539	14.4783	1.66051e-47	1.58377e-46
ENSG00000074527	netrin 4 [Source:HGNC Symbol;Acc:HGNC:13658]	NTN4	protein_coding	14.2247	7.44964	0.658112	11.3197	1.04806e-29	5.83949e-29
ENSG00000189410	SH2 domain containing 5 [Source:HGNC Symbol;Acc:HGNC:28819]	SH2D5	protein_coding	18.3966	7.44742	0.680602	10.9424	7.2262e-28	3.80114e-27
ENSG00000134775	formin homology 2 domain containing 3 [Source:HGNC Symbol;Acc:HGNC:26178]	FHOD3	protein_coding	14.8813	7.44609	0.866224	8.59604	8.25164e-18	3.04021e-17
ENSG00000103316	crystallin mu [Source:HGNC Symbol;Acc:HGNC:2418]	CRYM	protein_coding	12.0388	7.44156	0.532687	13.9699	2.38121e-44	2.07679e-43
ENSG00000167157	paired related homeobox 2 [Source:HGNC Symbol;Acc:HGNC:21338]	PRRX2	protein_coding	6.57129	7.43993	0.557122	13.3542	1.11945e-40	8.83473e-40
ENSG00000176920	fucosyltransferase 2 [Source:HGNC Symbol;Acc:HGNC:4013]	FUT2	protein_coding	5.18814	7.43596	0.538857	13.7995	2.56573e-43	2.17216e-42
ENSG00000227115	long intergenic non-protein coding RNA 1630 [Source:HGNC Symbol;Acc:HGNC:52295]	LINC01630	lincRNA	1.32174	4.98047	1.23346	4.03782	5.39498e-05	0.000104512
ENSG00000085741	Wnt family member 11 [Source:HGNC Symbol;Acc:HGNC:12776]	WNT11	protein_coding	1.91293	1.90633	0.47078	4.0493	5.13719e-05	9.97465e-05
ENSG00000264548	NA	RP13-516M14.2	antisense	1.32178	-2.88787	0.687325	-4.20161	2.65021e-05	5.25803e-05
ENSG00000235834	NA	RP1-60N8.1	sense_intronic	1.32605	-2.98856	0.654735	-4.56453	5.00615e-06	1.04559e-05
ENSG00000130988	regucalcin [Source:HGNC Symbol;Acc:HGNC:9989]	RGN	protein_coding	5.1203	7.42178	0.538596	13.7799	3.36895e-43	2.84335e-42
ENSG00000121454	LIM homeobox 4 [Source:HGNC Symbol;Acc:HGNC:21734]	LHX4	protein_coding	22.1564	7.41698	0.511904	14.489	1.4215e-47	1.35898e-46
ENSG00000143845	ethanolamine kinase 2 [Source:HGNC Symbol;Acc:HGNC:25575]	ETNK2	protein_coding	37.102	7.41427	0.402099	18.4389	6.4014e-76	1.29718e-74
ENSG00000251131	NA	CTD-2035E11.3	antisense	1.33301	3.01361	0.573408	5.25561	1.47534e-07	3.4103e-07
ENSG00000065675	protein kinase C theta [Source:HGNC Symbol;Acc:HGNC:9410]	PRKCQ	protein_coding	123.376	7.41308	0.348302	21.2835	1.61533e-100	5.5486e-99
ENSG00000167900	thymidine kinase 1 [Source:HGNC Symbol;Acc:HGNC:11830]	TK1	protein_coding	246.472	1.50601	0.345533	4.35853	1.30939e-05	2.65356e-05
ENSG00000280239	NA	CTB-50L17.8	TEC	4.41976	2.15067	0.488456	4.40301	1.06761e-05	2.17759e-05
ENSG00000254815	NA	RP11-496I9.1	antisense	1.11841	4.44098	0.987849	4.4956	6.93734e-06	1.43274e-05
ENSG00000184515	brain expressed X-linked 5 [Source:HGNC Symbol;Acc:HGNC:27990]	BEX5	protein_coding	6.12003	7.41021	0.53867	13.7565	4.6563e-43	3.9164e-42
ENSG00000169862	catenin delta 2 [Source:HGNC Symbol;Acc:HGNC:2516]	CTNND2	protein_coding	10.4629	7.40892	0.642702	11.5278	9.56013e-31	5.51555e-30
ENSG00000122952	ZW10 interacting kinetochore protein [Source:HGNC Symbol;Acc:HGNC:13195]	ZWINT	protein_coding	314.803	1.09403	0.295225	3.70576	0.000210756	0.000388165
ENSG00000158104	4-hydroxyphenylpyruvate dioxygenase [Source:HGNC Symbol;Acc:HGNC:5147]	HPD	protein_coding	3.18469	1.06228	0.312134	3.40327	0.000665851	0.00117879
ENSG00000172379	aryl hydrocarbon receptor nuclear translocator 2 [Source:HGNC Symbol;Acc:HGNC:16876]	ARNT2	protein_coding	39.9292	7.39429	0.666831	11.0887	1.42346e-28	7.68335e-28
ENSG00000135248	family with sequence similarity 71 member F1 [Source:HGNC Symbol;Acc:HGNC:30704]	FAM71F1	protein_coding	6.82504	7.39322	0.545583	13.5511	7.80945e-42	6.37633e-41
ENSG00000070087	profilin 2 [Source:HGNC Symbol;Acc:HGNC:8882]	PFN2	protein_coding	312.578	7.39103	0.497506	14.8562	6.34598e-50	6.49676e-49
ENSG00000231194	FARP1 antisense RNA 1 [Source:HGNC Symbol;Acc:HGNC:40229]	FARP1-AS1	antisense	1.34288	1.93915	0.533429	3.63525	0.000277712	0.000506355
ENSG00000237136	chromosome 4 open reading frame 51 [Source:HGNC Symbol;Acc:HGNC:37264]	C4orf51	protein_coding	4.98324	7.37755	0.551251	13.3833	7.57179e-41	6.01239e-40
ENSG00000137804	nucleolar and spindle associated protein 1 [Source:HGNC Symbol;Acc:HGNC:18538]	NUSAP1	protein_coding	418.289	1.75905	0.339314	5.18413	2.17029e-07	4.96668e-07
ENSG00000189157	family with sequence similarity 47 member E [Source:HGNC Symbol;Acc:HGNC:34343]	FAM47E	protein_coding	2.97049	1.65676	0.445619	3.71788	0.000200899	0.000370566
ENSG00000169330	KIAA1024 [Source:HGNC Symbol;Acc:HGNC:29172]	KIAA1024	protein_coding	5.29495	1.37755	0.358018	3.8477	0.000119231	0.000224564
ENSG00000079616	kinesin family member 22 [Source:HGNC Symbol;Acc:HGNC:6391]	KIF22	protein_coding	300.011	1.96264	0.230061	8.53096	1.45141e-17	5.29591e-17
ENSG00000228613	NA	AC144450.1	antisense	1.34601	5.02155	1.21836	4.12158	3.76278e-05	7.38071e-05
ENSG00000280152	NA	RP11-331F4.5	TEC	1.34799	4.75974	0.892439	5.33341	9.6385e-08	2.2517e-07
ENSG00000233296	NA	AC092159.2	antisense	1.34821	3.15511	0.600988	5.24987	1.52203e-07	3.51524e-07
ENSG00000270917	NA	RP11-27I1.6	processed_pseudogene	0.580735	1.72985	0.768211	2.25179	0.0243357	0.0360768
ENSG00000148600	cadherin related family member 1 [Source:HGNC Symbol;Acc:HGNC:14550]	CDHR1	protein_coding	6.29335	7.37712	0.53848	13.6999	1.01678e-42	8.48241e-42
ENSG00000221926	tripartite motif containing 16 [Source:HGNC Symbol;Acc:HGNC:17241]	TRIM16	protein_coding	39.3683	1.28642	0.217398	5.91736	3.27146e-09	8.30546e-09
ENSG00000115107	STEAP3 metalloreductase [Source:HGNC Symbol;Acc:HGNC:24592]	STEAP3	protein_coding	303.821	1.72456	0.247912	6.95632	3.49275e-12	1.0217e-11
ENSG00000109805	non-SMC condensin I complex subunit G [Source:HGNC Symbol;Acc:HGNC:24304]	NCAPG	protein_coding	241.829	1.78823	0.413485	4.32478	1.52686e-05	3.08032e-05
ENSG00000182916	transcription elongation factor A like 7 [Source:HGNC Symbol;Acc:HGNC:28336]	TCEAL7	protein_coding	11.669	7.37163	0.556715	13.2413	5.06655e-40	3.91796e-39
ENSG00000119698	protein phosphatase 4 regulatory subunit 4 [Source:HGNC Symbol;Acc:HGNC:23788]	PPP4R4	protein_coding	8.31907	7.36951	0.594465	12.3969	2.71684e-35	1.80145e-34
ENSG00000104369	junctophilin 1 [Source:HGNC Symbol;Acc:HGNC:14201]	JPH1	protein_coding	42.0972	7.369	0.404644	18.2111	4.21706e-74	8.15519e-73
ENSG00000111665	cell division cycle associated 3 [Source:HGNC Symbol;Acc:HGNC:14624]	CDCA3	protein_coding	86.4021	1.85779	0.377086	4.92669	8.36322e-07	1.84072e-06
ENSG00000242600	mannose binding lectin 1, pseudogene [Source:HGNC Symbol;Acc:HGNC:6921]	MBL1P	unitary_pseudogene	0.600756	2.63442	0.710706	3.70676	0.000209926	0.000386693
ENSG00000177106	EPS8 like 2 [Source:HGNC Symbol;Acc:HGNC:21296]	EPS8L2	protein_coding	105.705	7.36766	0.439947	16.7467	5.98494e-63	8.74421e-62
ENSG00000225963	NA	AC009950.2	antisense	1.36076	-2.77891	0.682841	-4.06963	4.70871e-05	9.17533e-05
ENSG00000172461	fucosyltransferase 9 [Source:HGNC Symbol;Acc:HGNC:4020]	FUT9	protein_coding	8.59739	7.36758	0.559448	13.1694	1.31656e-39	1.00762e-38
ENSG00000186684	cytochrome P450 family 27 subfamily C member 1 [Source:HGNC Symbol;Acc:HGNC:33480]	CYP27C1	protein_coding	6.57638	7.36672	0.538087	13.6906	1.15583e-42	9.61955e-42
ENSG00000269949	NA	RP11-738E22.3	lincRNA	1.10967	1.88892	0.706322	2.6743	0.00748846	0.0118786
ENSG00000121871	SLIT and NTRK like family member 3 [Source:HGNC Symbol;Acc:HGNC:23501]	SLITRK3	protein_coding	4.92485	7.36576	0.552193	13.3391	1.37078e-40	1.07836e-39
ENSG00000188501	lactase like [Source:HGNC Symbol;Acc:HGNC:15583]	LCTL	protein_coding	11.0809	7.35877	0.798005	9.22147	2.93061e-20	1.19106e-19
ENSG00000259577	NA	RP11-430B1.2	lincRNA	1.36498	3.99447	0.633128	6.30911	2.80647e-10	7.50592e-10
ENSG00000259424	NA	RP11-35O15.1	antisense	0.533038	3.7664	0.96383	3.90774	9.31623e-05	0.000177013
ENSG00000271997	NA	NA	NA	2.91351	1.85488	0.44198	4.19676	2.70761e-05	5.36715e-05
ENSG00000163286	alkaline phosphatase, placental like 2 [Source:HGNC Symbol;Acc:HGNC:441]	ALPPL2	protein_coding	4.91833	7.35583	0.579056	12.7031	5.67996e-37	3.9823e-36
ENSG00000183798	elastin microfibril interfacer 3 [Source:HGNC Symbol;Acc:HGNC:16123]	EMILIN3	protein_coding	7.96518	7.35441	0.53795	13.6712	1.50934e-42	1.25066e-41
ENSG00000144229	thrombospondin type 1 domain containing 7B [Source:HGNC Symbol;Acc:HGNC:29348]	THSD7B	protein_coding	4.85708	7.34083	0.545748	13.451	3.03915e-41	2.44006e-40
ENSG00000198225	FK506 binding protein 1C [Source:HGNC Symbol;Acc:HGNC:21376]	FKBP1C	protein_coding	1.37026	-1.32059	0.560697	-2.35526	0.0185098	0.0278862
ENSG00000278621	NA	CTD-2033D15.3	antisense	1.37435	-3.48378	0.837654	-4.15897	3.19687e-05	6.29885e-05
ENSG00000256745	NA	RP11-680H20.1	processed_pseudogene	1.37609	-1.38333	0.651272	-2.12404	0.0336668	0.0489235
ENSG00000156049	G protein subunit alpha 14 [Source:HGNC Symbol;Acc:HGNC:4382]	GNA14	protein_coding	18.2815	7.3365	0.472569	15.5247	2.36056e-54	2.73856e-53
ENSG00000154277	ubiquitin C-terminal hydrolase L1 [Source:HGNC Symbol;Acc:HGNC:12513]	UCHL1	protein_coding	768.768	7.33535	0.418084	17.5452	6.4761e-69	1.09767e-67
ENSG00000215158	NA	RP11-1023L17.1	transcribed_unprocessed_pseudogene	8.03944	1.40205	0.347708	4.03227	5.52413e-05	0.000106921
ENSG00000260479	NA	RP11-556H2.3	sense_intronic	1.38228	-4.48436	0.595479	-7.53066	5.04835e-14	1.59162e-13
ENSG00000137563	gamma-glutamyl hydrolase [Source:HGNC Symbol;Acc:HGNC:4248]	GGH	protein_coding	130.924	1.04098	0.283516	3.6717	0.000240943	0.000441839
ENSG00000124159	matrilin 4 [Source:HGNC Symbol;Acc:HGNC:6910]	MATN4	protein_coding	5.88668	7.33438	0.545538	13.4443	3.32523e-41	2.66278e-40
ENSG00000279531	NA	RP11-184E9.4	TEC	1.38617	4.74771	1.46813	3.23385	0.00122135	0.00210871
ENSG00000156103	matrix metallopeptidase 16 [Source:HGNC Symbol;Acc:HGNC:7162]	MMP16	protein_coding	58.2366	7.33039	0.612602	11.966	5.35585e-33	3.30502e-32
ENSG00000214960	isoprenoid synthase domain containing [Source:HGNC Symbol;Acc:HGNC:37276]	ISPD	protein_coding	4.32846	1.79046	0.331415	5.40245	6.57366e-08	1.55284e-07
ENSG00000056291	neuropeptide FF receptor 2 [Source:HGNC Symbol;Acc:HGNC:4525]	NPFFR2	protein_coding	5.72328	7.32805	0.619715	11.8249	2.90392e-32	1.74976e-31
ENSG00000165899	otogelin like [Source:HGNC Symbol;Acc:HGNC:26901]	OTOGL	protein_coding	4.84521	7.32106	0.560613	13.059	5.64365e-39	4.24007e-38
ENSG00000167325	ribonucleotide reductase catalytic subunit M1 [Source:HGNC Symbol;Acc:HGNC:10451]	RRM1	protein_coding	615.116	1.62633	0.148889	10.9231	8.93498e-28	4.68395e-27
ENSG00000274373	NA	RP13-714J12.1	lincRNA	1.38828	4.45674	0.70123	6.35559	2.07623e-10	5.58819e-10
ENSG00000235947	eosinophil granule ontogeny transcript (non-protein coding) [Source:HGNC Symbol;Acc:HGNC:37129]	EGOT	lincRNA	1.38841	-2.05827	0.76986	-2.67357	0.00750492	0.0119032
ENSG00000251819	RNA, U6 small nuclear 322, pseudogene [Source:HGNC Symbol;Acc:HGNC:47285]	RNU6-322P	snRNA	1.38865	-1.89312	0.629632	-3.00671	0.00264089	0.00439761
ENSG00000267424	NA	CTD-2265O21.3	antisense	1.39329	5.10722	0.909446	5.61576	1.95704e-08	4.75749e-08
ENSG00000127831	villin 1 [Source:HGNC Symbol;Acc:HGNC:12690]	VIL1	protein_coding	8.49484	7.31751	0.536472	13.6401	2.31358e-42	1.91061e-41
ENSG00000132436	fidgetin like 1 [Source:HGNC Symbol;Acc:HGNC:13286]	FIGNL1	protein_coding	106.18	1.18885	0.191383	6.2119	5.23468e-10	1.38062e-09
ENSG00000178233	transmembrane protein 151B [Source:HGNC Symbol;Acc:HGNC:21315]	TMEM151B	protein_coding	12.8319	7.31463	0.651048	11.2352	2.7399e-29	1.51048e-28
ENSG00000162951	leucine rich repeat transmembrane neuronal 1 [Source:HGNC Symbol;Acc:HGNC:19408]	LRRTM1	protein_coding	4.77754	7.3124	0.564531	12.9531	2.25783e-38	1.66075e-37
ENSG00000156475	protein phosphatase 2 regulatory subunit Bbeta [Source:HGNC Symbol;Acc:HGNC:9305]	PPP2R2B	protein_coding	23.3026	7.30763	0.555207	13.162	1.45213e-39	1.11e-38
ENSG00000101198	Na+/K+ transporting ATPase interacting 4 [Source:HGNC Symbol;Acc:HGNC:16191]	NKAIN4	protein_coding	15.7465	7.30728	0.648492	11.2681	1.88584e-29	1.04457e-28
ENSG00000132849	PATJ, crumbs cell polarity complex component [Source:HGNC Symbol;Acc:HGNC:28881]	PATJ	protein_coding	75.3918	7.30361	0.403816	18.0865	4.07055e-73	7.61988e-72
ENSG00000160716	cholinergic receptor nicotinic beta 2 subunit [Source:HGNC Symbol;Acc:HGNC:1962]	CHRNB2	protein_coding	5.58593	7.29903	0.535529	13.6296	2.67131e-42	2.20233e-41
ENSG00000118194	troponin T2, cardiac type [Source:HGNC Symbol;Acc:HGNC:11949]	TNNT2	protein_coding	13.1019	7.29241	0.79338	9.19158	3.87122e-20	1.5666e-19
ENSG00000261126	NA	RP11-795F19.1	lincRNA	1.39564	3.67576	0.588363	6.24743	4.17269e-10	1.10504e-09
ENSG00000230257	nuclear factor, erythroid 4 [Source:HGNC Symbol;Acc:HGNC:29902]	NFE4	antisense	1.39594	-1.9415	0.865907	-2.24216	0.0249512	0.0369269
ENSG00000105426	protein tyrosine phosphatase, receptor type S [Source:HGNC Symbol;Acc:HGNC:9681]	PTPRS	protein_coding	178.736	7.29148	0.511289	14.261	3.82976e-46	3.50052e-45
ENSG00000222365	small nucleolar RNA, C/D box 12B [Source:HGNC Symbol;Acc:HGNC:33573]	SNORD12B	snoRNA	1.55077	2.37583	0.657025	3.61603	0.00029915	0.000544111
ENSG00000201512	small nucleolar RNA, H/ACA box 71C [Source:HGNC Symbol;Acc:HGNC:32656]	SNORA71C	snoRNA	1.08083	1.70114	0.621149	2.7387	0.00616821	0.00988072
ENSG00000168060	N-acetylated alpha-linked acidic dipeptidase-like 1 [Source:HGNC Symbol;Acc:HGNC:23536]	NAALADL1	protein_coding	11.4299	7.28972	0.60632	12.0229	2.69339e-33	1.6751e-32
ENSG00000262003	NA	RP11-676J12.7	antisense	1.40394	-3.24546	0.715817	-4.53393	5.78964e-06	1.20309e-05
ENSG00000100033	proline dehydrogenase 1 [Source:HGNC Symbol;Acc:HGNC:9453]	PRODH	protein_coding	5.38548	7.2884	0.801416	9.09441	9.5101e-20	3.78064e-19
ENSG00000272562	NA	RP11-396C23.4	antisense	0.50032	1.96985	0.778931	2.52892	0.0114416	0.017775
ENSG00000126803	heat shock protein family A (Hsp70) member 2 [Source:HGNC Symbol;Acc:HGNC:5235]	HSPA2	protein_coding	334.983	7.28692	0.322488	22.596	4.74885e-113	1.98582e-111
ENSG00000126215	X-ray repair cross complementing 3 [Source:HGNC Symbol;Acc:HGNC:12830]	XRCC3	protein_coding	88.8126	1.68589	0.193287	8.72218	2.72889e-18	1.02307e-17
ENSG00000125414	myosin heavy chain 2 [Source:HGNC Symbol;Acc:HGNC:7572]	MYH2	protein_coding	4.66328	7.28468	0.568555	12.8126	1.39344e-37	9.94851e-37
ENSG00000257225	NA	RP11-328C8.4	antisense	0.570238	2.88019	0.729056	3.95058	7.79625e-05	0.00014909
ENSG00000163412	eukaryotic translation initiation factor 4E family member 3 [Source:HGNC Symbol;Acc:HGNC:31837]	EIF4E3	protein_coding	187.174	1.69895	0.219244	7.74914	9.25157e-15	3.01271e-14
ENSG00000048540	LIM domain only 3 [Source:HGNC Symbol;Acc:HGNC:6643]	LMO3	protein_coding	6.43064	7.28464	1.05133	6.92897	4.23924e-12	1.23536e-11
ENSG00000165863	chromosome 10 open reading frame 82 [Source:HGNC Symbol;Acc:HGNC:28500]	C10orf82	protein_coding	11.2956	7.28256	0.900044	8.09134	5.90115e-16	2.01435e-15
ENSG00000205208	chromosome 4 open reading frame 46 [Source:HGNC Symbol;Acc:HGNC:27320]	C4orf46	protein_coding	176.645	1.60861	0.237841	6.76339	1.34797e-11	3.84867e-11
ENSG00000070182	spectrin beta, erythrocytic [Source:HGNC Symbol;Acc:HGNC:11274]	SPTB	protein_coding	6.32346	7.28056	0.549596	13.2471	4.68836e-40	3.63008e-39
ENSG00000255163	heat shock protein family E (Hsp10) member 1 pseudogene 18 [Source:HGNC Symbol;Acc:HGNC:49337]	HSPE1P18	processed_pseudogene	1.40993	-3.76926	0.774662	-4.86568	1.14064e-06	2.49191e-06
ENSG00000136002	Rho guanine nucleotide exchange factor 4 [Source:HGNC Symbol;Acc:HGNC:684]	ARHGEF4	protein_coding	14.3616	7.27925	0.487736	14.9246	2.2807e-50	2.36546e-49
ENSG00000263873	NA	RP11-334E6.12	sense_intronic	1.41193	5.0139	1.2782	3.92263	8.7587e-05	0.000166781
ENSG00000107295	SH3 domain containing GRB2 like 2, endophilin A1 [Source:HGNC Symbol;Acc:HGNC:10831]	SH3GL2	protein_coding	14.1274	7.27919	0.781441	9.31508	1.21857e-20	5.01895e-20
ENSG00000123219	centromere protein K [Source:HGNC Symbol;Acc:HGNC:29479]	CENPK	protein_coding	75.4093	1.77763	0.345803	5.14058	2.73896e-07	6.22514e-07
ENSG00000207063	small nucleolar RNA, C/D box 116-1 [Source:HGNC Symbol;Acc:HGNC:33067]	SNORD116-1	snoRNA	1.41279	4.1227	0.652343	6.31984	2.61838e-10	7.01815e-10
ENSG00000156876	SAS-6 centriolar assembly protein [Source:HGNC Symbol;Acc:HGNC:25403]	SASS6	protein_coding	56.4763	1.56583	0.200006	7.82894	4.92004e-15	1.61979e-14
ENSG00000124134	potassium voltage-gated channel modifier subfamily S member 1 [Source:HGNC Symbol;Acc:HGNC:6300]	KCNS1	protein_coding	8.7621	7.27666	0.5522	13.1776	1.18106e-39	9.0477e-39
ENSG00000272070	NA	AC005618.6	lincRNA	1.41686	4.64341	0.630659	7.3628	1.80094e-13	5.53164e-13
ENSG00000100146	SRY-box 10 [Source:HGNC Symbol;Acc:HGNC:11190]	SOX10	protein_coding	4.79014	7.27523	0.582875	12.4816	9.40416e-36	6.33131e-35
ENSG00000234511	chromosome 5 open reading frame 58 [Source:HGNC Symbol;Acc:HGNC:37272]	C5orf58	protein_coding	1.41744	1.87868	0.610882	3.07536	0.00210247	0.00353924
ENSG00000079102	RUNX1 translocation partner 1 [Source:HGNC Symbol;Acc:HGNC:1535]	RUNX1T1	protein_coding	34.0414	7.27413	0.384467	18.92	7.80044e-80	1.74639e-78
ENSG00000241359	SYNPR antisense RNA 1 [Source:HGNC Symbol;Acc:HGNC:40774]	SYNPR-AS1	antisense	1.41896	5.10765	1.20146	4.2512	2.12633e-05	4.24712e-05
ENSG00000101412	E2F transcription factor 1 [Source:HGNC Symbol;Acc:HGNC:3113]	E2F1	protein_coding	103.205	1.95311	0.328673	5.94241	2.80859e-09	7.15699e-09
ENSG00000161055	secretoglobin family 3A member 1 [Source:HGNC Symbol;Acc:HGNC:18384]	SCGB3A1	protein_coding	1.41928	-2.67363	1.01233	-2.64107	0.0082645	0.0130464
ENSG00000278832	NA	NA	NA	1.41935	-2.5938	0.666372	-3.89241	9.92515e-05	0.000188117
ENSG00000257038	NA	RP11-800A3.7	antisense	1.41939	-2.56419	0.669959	-3.82739	0.000129509	0.000243157
ENSG00000253203	glucuronidase, beta pseudogene 3 [Source:HGNC Symbol;Acc:HGNC:37301]	GUSBP3	transcribed_unprocessed_pseudogene	1.04701	1.97066	0.83119	2.37089	0.0177452	0.0268
ENSG00000013293	solute carrier family 7 member 14 [Source:HGNC Symbol;Acc:HGNC:29326]	SLC7A14	protein_coding	5.01038	7.27034	0.587229	12.3807	3.32229e-35	2.19815e-34
ENSG00000274849	NA	RP11-49I11.4	sense_intronic	1.42247	2.80349	0.652455	4.29684	1.73253e-05	3.48036e-05
ENSG00000081803	calcium dependent secretion activator 2 [Source:HGNC Symbol;Acc:HGNC:16018]	CADPS2	protein_coding	64.8482	7.26396	0.434162	16.731	7.79258e-63	1.13717e-61
ENSG00000104332	secreted frizzled related protein 1 [Source:HGNC Symbol;Acc:HGNC:10776]	SFRP1	protein_coding	176.456	7.2627	0.543933	13.3522	1.15012e-40	9.06805e-40
ENSG00000261654	NA	RP11-96K19.4	sense_overlapping	1.424	-1.40659	0.526157	-2.67333	0.00751033	0.011911
ENSG00000227751	NA	RP1-20B21.4	antisense	1.42449	1.59511	0.540027	2.95377	0.00313922	0.00518978
ENSG00000152894	protein tyrosine phosphatase, receptor type K [Source:HGNC Symbol;Acc:HGNC:9674]	PTPRK	protein_coding	112.692	7.256	0.432208	16.7882	2.97716e-63	4.3846e-62
ENSG00000236352	NA	AC005220.3	antisense	1.42917	-2.15349	0.54218	-3.97191	7.12979e-05	0.000136814
ENSG00000160321	zinc finger protein 208 [Source:HGNC Symbol;Acc:HGNC:12999]	ZNF208	protein_coding	4.74387	7.25533	0.572025	12.6836	7.29159e-37	5.09477e-36
ENSG00000271992	NA	RP11-42O15.3	lincRNA	1.43025	5.44698	0.655474	8.30998	9.57146e-17	3.37412e-16
ENSG00000107742	sparc/osteonectin, cwcv and kazal-like domains proteoglycan (testican) 2 [Source:HGNC Symbol;Acc:HGNC:13564]	SPOCK2	protein_coding	14.2946	7.25248	0.520589	13.9313	4.08847e-44	3.53815e-43
ENSG00000257002	NA	AP000438.2	antisense	1.43033	5.07869	1.01227	5.0171	5.24568e-07	1.16952e-06
ENSG00000237135	DEAD-box helicase 10 pseudogene 1 [Source:HGNC Symbol;Acc:HGNC:44960]	DDX10P1	processed_pseudogene	1.43035	-2.25537	0.678276	-3.32515	0.000883717	0.00154543
ENSG00000164488	dishevelled binding antagonist of beta catenin 2 [Source:HGNC Symbol;Acc:HGNC:21231]	DACT2	protein_coding	4.62378	7.25094	0.543446	13.3425	1.30924e-40	1.03061e-39
ENSG00000254389	RHPN1 antisense RNA 1 (head to head) [Source:HGNC Symbol;Acc:HGNC:28457]	RHPN1-AS1	antisense	4.70757	1.94984	0.559669	3.48392	0.000494128	0.00088318
ENSG00000158560	dynein cytoplasmic 1 intermediate chain 1 [Source:HGNC Symbol;Acc:HGNC:2963]	DYNC1I1	protein_coding	20.9019	7.24449	0.587961	12.3214	6.94855e-35	4.54841e-34
ENSG00000273274	zinc finger and BTB domain containing 8B [Source:HGNC Symbol;Acc:HGNC:37057]	ZBTB8B	protein_coding	6.05807	7.24342	1.0336	7.00797	2.41794e-12	7.11278e-12
ENSG00000259375	NA	RP11-815J21.2	antisense	1.43226	-2.67371	0.732836	-3.64844	0.000263838	0.000482061
ENSG00000277324	NA	RP11-850A17.1	antisense	0.922207	1.70053	0.712994	2.38506	0.0170762	0.0258405
ENSG00000113810	structural maintenance of chromosomes 4 [Source:HGNC Symbol;Acc:HGNC:14013]	SMC4	protein_coding	637.82	1.38363	0.185283	7.46765	8.16401e-14	2.55067e-13
ENSG00000061676	NCK associated protein 1 [Source:HGNC Symbol;Acc:HGNC:7666]	NCKAP1	protein_coding	521.515	7.24311	0.428981	16.8845	5.85471e-64	8.7571e-63
ENSG00000164591	myozenin 3 [Source:HGNC Symbol;Acc:HGNC:18565]	MYOZ3	protein_coding	22.2385	7.24309	0.402358	18.0016	1.89197e-72	3.48588e-71
ENSG00000269202	NA	NA	NA	1.43697	-3.91665	0.632497	-6.19237	5.92674e-10	1.55947e-09
ENSG00000179409	gem nuclear organelle associated protein 4 [Source:HGNC Symbol;Acc:HGNC:15717]	GEMIN4	protein_coding	252.288	1.60294	0.120056	13.3516	1.15892e-40	9.1316e-40
ENSG00000264229	RNA, U4atac small nuclear (U12-dependent splicing) [Source:HGNC Symbol;Acc:HGNC:34016]	RNU4ATAC	snRNA	1.43713	-2.85451	0.746096	-3.82592	0.000130283	0.000244518
ENSG00000242375	NA	RP11-498P14.3	lincRNA	1.43721	2.71031	0.544804	4.97484	6.53001e-07	1.44758e-06
ENSG00000196876	sodium voltage-gated channel alpha subunit 8 [Source:HGNC Symbol;Acc:HGNC:10596]	SCN8A	protein_coding	27.78	7.24001	0.663753	10.9077	1.05929e-27	5.53772e-27
ENSG00000180287	phospholipase D family member 5 [Source:HGNC Symbol;Acc:HGNC:26879]	PLD5	protein_coding	6.01623	7.23851	0.544403	13.2962	2.4343e-40	1.89678e-39
ENSG00000143603	potassium calcium-activated channel subfamily N member 3 [Source:HGNC Symbol;Acc:HGNC:6292]	KCNN3	protein_coding	8.36328	1.45738	0.326947	4.45755	8.2902e-06	1.70397e-05
ENSG00000280056	NA	RP11-562F9.3	TEC	1.44667	5.07177	1.26388	4.01285	5.99909e-05	0.000115813
ENSG00000267213	NA	AC007773.2	antisense	1.44744	3.78305	0.618974	6.11181	9.85098e-10	2.56809e-09
ENSG00000279748	NA	CTD-3222D19.9	TEC	1.44838	-2.4822	0.675218	-3.67615	0.000236781	0.000434434
ENSG00000228519	NA	RP11-298C3.2	processed_pseudogene	2.17508	2.37689	0.379736	6.25933	3.86629e-10	1.02633e-09
ENSG00000228222	NA	AC074363.1	lincRNA	1.45067	5.23502	1.06324	4.92365	8.49429e-07	1.86902e-06
ENSG00000183837	paraneoplastic Ma antigen 3 [Source:HGNC Symbol;Acc:HGNC:18742]	PNMA3	protein_coding	10.6022	7.2377	0.537294	13.4706	2.32838e-41	1.87492e-40
ENSG00000130032	proline rich and Gla domain 3 [Source:HGNC Symbol;Acc:HGNC:30798]	PRRG3	protein_coding	6.9004	7.23458	0.537185	13.4676	2.42724e-41	1.9526e-40
ENSG00000254477	NA	AP000640.10	antisense	1.45642	-2.61031	0.625373	-4.17401	2.99285e-05	5.91015e-05
ENSG00000178662	cysteine and serine rich nuclear protein 3 [Source:HGNC Symbol;Acc:HGNC:30729]	CSRNP3	protein_coding	7.21018	7.22896	0.563215	12.8352	1.04183e-37	7.48384e-37
ENSG00000184985	sortilin related VPS10 domain containing receptor 2 [Source:HGNC Symbol;Acc:HGNC:16698]	SORCS2	protein_coding	6.14757	1.6315	0.306367	5.32531	1.0078e-07	2.35168e-07
ENSG00000171759	phenylalanine hydroxylase [Source:HGNC Symbol;Acc:HGNC:8582]	PAH	protein_coding	4.52645	7.22883	0.606553	11.9179	9.54862e-33	5.8424e-32
ENSG00000279656	NA	RP11-298I3.6	TEC	1.46129	2.46754	0.513817	4.80238	1.56789e-06	3.39482e-06
ENSG00000125885	minichromosome maintenance 8 homologous recombination repair factor [Source:HGNC Symbol;Acc:HGNC:16147]	MCM8	protein_coding	111.088	1.83648	0.273135	6.72369	1.77175e-11	5.02821e-11
ENSG00000111445	replication factor C subunit 5 [Source:HGNC Symbol;Acc:HGNC:9973]	RFC5	protein_coding	139.128	1.77304	0.182347	9.72344	2.39556e-22	1.04373e-21
ENSG00000260103	NA	RP11-10O17.1	transcribed_processed_pseudogene	0.469346	3.36056	0.864665	3.88654	0.000101683	0.000192591
ENSG00000132563	receptor accessory protein 2 [Source:HGNC Symbol;Acc:HGNC:17975]	REEP2	protein_coding	34.7897	7.22796	0.524489	13.7809	3.31892e-43	2.80305e-42
ENSG00000231165	T cell receptor beta variable 26/OR9-2 (pseudogene) [Source:HGNC Symbol;Acc:HGNC:15485]	TRBV26OR9-2	TR_V_pseudogene	0.63271	3.42819	1.55401	2.20603	0.0273818	0.0402886
ENSG00000264569	NA	RP13-650J16.1	antisense	0.814425	3.5386	0.716448	4.93909	7.84863e-07	1.73036e-06
ENSG00000172137	calbindin 2 [Source:HGNC Symbol;Acc:HGNC:1435]	CALB2	protein_coding	7.71024	7.22052	0.908445	7.94822	1.89216e-15	6.33644e-15
ENSG00000127337	YEATS domain containing 4 [Source:HGNC Symbol;Acc:HGNC:24859]	YEATS4	protein_coding	143.667	1.70117	0.13736	12.3847	3.16219e-35	2.09392e-34
ENSG00000162949	calpain 13 [Source:HGNC Symbol;Acc:HGNC:16663]	CAPN13	protein_coding	4.58898	7.2176	0.629496	11.4657	1.96202e-30	1.11855e-29
ENSG00000187017	espin [Source:HGNC Symbol;Acc:HGNC:13281]	ESPN	protein_coding	6.26361	7.21312	0.581738	12.3993	2.6377e-35	1.74991e-34
ENSG00000168502	microtubule crosslinking factor 1 [Source:HGNC Symbol;Acc:HGNC:29121]	MTCL1	protein_coding	80.8555	7.20761	0.41952	17.1806	3.71019e-66	5.82251e-65
ENSG00000249721	NA	RP11-83M16.4	processed_pseudogene	1.46491	1.50381	0.424154	3.54544	0.000391956	0.000706736
ENSG00000235493	NA	AC092415.1	lincRNA	1.47134	5.07627	1.25603	4.04153	5.31025e-05	0.000102977
ENSG00000239884	RNA, 7SL, cytoplasmic 608, pseudogene [Source:HGNC Symbol;Acc:HGNC:46624]	RN7SL608P	misc_RNA	1.47396	-1.38176	0.624685	-2.21193	0.0269713	0.0397227
ENSG00000272918	NA	CTB-152G17.6	antisense	1.42167	1.39271	0.601272	2.31628	0.020543	0.0307569
ENSG00000272365	NA	NA	NA	0.99669	1.8848	0.690038	2.73144	0.00630584	0.0100893
ENSG00000121898	carboxypeptidase X, M14 family member 2 [Source:HGNC Symbol;Acc:HGNC:26977]	CPXM2	protein_coding	16.7285	7.20737	0.456776	15.7788	4.3553e-56	5.29535e-55
ENSG00000103710	RAS like family 12 [Source:HGNC Symbol;Acc:HGNC:30289]	RASL12	protein_coding	18.2245	7.20689	0.445857	16.1641	9.02865e-59	1.17387e-57
ENSG00000272619	NA	RP11-563K23.1	lincRNA	1.47768	4.88651	0.7147	6.83714	8.07871e-12	2.32525e-11
ENSG00000189292	family with sequence similarity 150 member B [Source:HGNC Symbol;Acc:HGNC:27683]	FAM150B	protein_coding	5.58712	7.20593	0.613486	11.7459	7.41568e-32	4.42383e-31
ENSG00000198768	APC down-regulated 1 like [Source:HGNC Symbol;Acc:HGNC:26892]	APCDD1L	protein_coding	7.88221	7.20203	0.771858	9.33077	1.05101e-20	4.33684e-20
ENSG00000229404	long intergenic non-protein coding RNA 858 [Source:HGNC Symbol;Acc:HGNC:27276]	LINC00858	lincRNA	1.47987	5.35308	0.596537	8.9736	2.86988e-19	1.12218e-18
ENSG00000080986	NDC80, kinetochore complex component [Source:HGNC Symbol;Acc:HGNC:16909]	NDC80	protein_coding	138.379	1.89072	0.43217	4.37495	1.21458e-05	2.46754e-05
ENSG00000229852	NA	RP11-398K22.12	antisense	3.41262	2.62067	0.422118	6.20838	5.35351e-10	1.41121e-09
ENSG00000175426	proprotein convertase subtilisin/kexin type 1 [Source:HGNC Symbol;Acc:HGNC:8743]	PCSK1	protein_coding	8.22965	7.19466	0.567876	12.6694	8.73722e-37	6.08928e-36
ENSG00000141750	SH3 and cysteine rich domain 2 [Source:HGNC Symbol;Acc:HGNC:23990]	STAC2	protein_coding	8.54151	7.19289	0.546313	13.1662	1.37269e-39	1.04993e-38
ENSG00000118402	ELOVL fatty acid elongase 4 [Source:HGNC Symbol;Acc:HGNC:14415]	ELOVL4	protein_coding	31.1522	7.19119	0.607823	11.831	2.69765e-32	1.62707e-31
ENSG00000014138	DNA polymerase alpha 2, accessory subunit [Source:HGNC Symbol;Acc:HGNC:30073]	POLA2	protein_coding	204.732	1.11918	0.191164	5.85457	4.78238e-09	1.20122e-08
ENSG00000249550	long intergenic non-protein coding RNA 1234 [Source:HGNC Symbol;Acc:HGNC:49757]	LINC01234	lincRNA	1.48385	5.1016	0.614258	8.30531	9.95602e-17	3.50667e-16
ENSG00000185664	premelanosome protein [Source:HGNC Symbol;Acc:HGNC:10880]	PMEL	protein_coding	159.922	7.18713	0.393399	18.2693	1.4519e-74	2.84813e-73
ENSG00000263146	NA	RP11-849I19.1	lincRNA	1.48387	4.95884	1.16642	4.25135	2.1249e-05	4.24462e-05
ENSG00000199477	small nucleolar RNA, H/ACA box 31 [Source:HGNC Symbol;Acc:HGNC:32621]	SNORA31	snoRNA	1.48667	-1.84395	0.623317	-2.95829	0.00309348	0.00511967
ENSG00000242125	small nucleolar RNA host gene 3 [Source:HGNC Symbol;Acc:HGNC:10118]	SNHG3	sense_intronic	211.933	1.33442	0.186492	7.15538	8.34445e-13	2.49683e-12
ENSG00000260879	NA	RP11-483I13.5	antisense	1.48726	-2.42732	0.667957	-3.63394	0.000279121	0.000508772
ENSG00000166405	RIC3 acetylcholine receptor chaperone [Source:HGNC Symbol;Acc:HGNC:30338]	RIC3	protein_coding	9.64969	7.1849	0.657952	10.9201	9.23978e-28	4.8396e-27
ENSG00000207279	small nucleolar RNA, C/D box 116-24 [Source:HGNC Symbol;Acc:HGNC:33090]	SNORD116-24	snoRNA	1.49159	1.85435	0.504377	3.67651	0.00023645	0.00043386
ENSG00000130176	calponin 1 [Source:HGNC Symbol;Acc:HGNC:2155]	CNN1	protein_coding	69.4381	7.18298	0.696295	10.316	5.96569e-25	2.84224e-24
ENSG00000171954	cytochrome P450 family 4 subfamily F member 22 [Source:HGNC Symbol;Acc:HGNC:26820]	CYP4F22	protein_coding	1.66226	7.17836	1.09386	6.56239	5.29531e-11	1.46753e-10
ENSG00000234492	RPL34 antisense RNA 1 (head to head) [Source:HGNC Symbol;Acc:HGNC:26749]	RPL34-AS1	lincRNA	1.49197	-2.23325	0.613809	-3.63834	0.000274396	0.00050057
ENSG00000171435	kinase suppressor of ras 2 [Source:HGNC Symbol;Acc:HGNC:18610]	KSR2	protein_coding	4.29504	7.17468	0.554333	12.9429	2.57645e-38	1.88945e-37
ENSG00000259182	NA	RP11-424I19.2	lincRNA	1.49272	-4.29091	0.609824	-7.03631	1.97398e-12	5.82774e-12
ENSG00000154864	piezo type mechanosensitive ion channel component 2 [Source:HGNC Symbol;Acc:HGNC:26270]	PIEZO2	protein_coding	11.104	1.32002	0.429309	3.07477	0.00210667	0.003546
ENSG00000162989	potassium voltage-gated channel subfamily J member 3 [Source:HGNC Symbol;Acc:HGNC:6264]	KCNJ3	protein_coding	5.03069	7.17263	0.556718	12.8838	5.5552e-38	4.02822e-37
ENSG00000261121	NA	RP11-496D24.2	lincRNA	1.49642	5.55626	0.684101	8.12199	4.58616e-16	1.57291e-15
ENSG00000247092	small nucleolar RNA host gene 10 [Source:HGNC Symbol;Acc:HGNC:27510]	SNHG10	antisense	15.1696	1.00916	0.221755	4.55076	5.3453e-06	1.11387e-05
ENSG00000225411	NA	RP11-764K9.1	lincRNA	1.49685	-3.63493	0.625468	-5.81153	6.19033e-09	1.54491e-08
ENSG00000253704	NA	RP11-267M23.4	lincRNA	1.49788	-1.25301	0.556521	-2.2515	0.0243536	0.0360991
ENSG00000143228	NUF2, NDC80 kinetochore complex component [Source:HGNC Symbol;Acc:HGNC:14621]	NUF2	protein_coding	90.481	1.33929	0.401309	3.3373	0.000845963	0.00148152
ENSG00000277846	small nucleolar RNA, C/D box 30 [Source:HGNC Symbol;Acc:HGNC:10157]	SNORD30	snoRNA	1.49872	3.91498	0.568542	6.88599	5.73852e-12	1.66122e-11
ENSG00000274292	NA	RP11-347I19.7	lincRNA	1.4995	-1.75987	0.621695	-2.83076	0.00464375	0.00754452
ENSG00000256092	NA	RP13-942N8.1	lincRNA	4.31611	1.527	0.328617	4.64674	3.37214e-06	7.13287e-06
ENSG00000276533	NA	RP11-139H15.5	sense_intronic	1.5008	-2.47614	0.635497	-3.89638	9.76415e-05	0.00018518
ENSG00000205662	NA	RP11-706O15.7	lincRNA	1.26927	2.48178	0.612868	4.04945	5.13389e-05	9.96903e-05
ENSG00000233952	ferritin light chain pseudogene 15 [Source:HGNC Symbol;Acc:HGNC:37965]	FTLP15	processed_pseudogene	1.50099	-4.38951	0.684163	-6.41588	1.40014e-10	3.80358e-10
ENSG00000144847	immunoglobulin superfamily member 11 [Source:HGNC Symbol;Acc:HGNC:16669]	IGSF11	protein_coding	8.14486	7.17193	0.785456	9.13092	6.79206e-20	2.71859e-19
ENSG00000111879	family with sequence similarity 184 member A [Source:HGNC Symbol;Acc:HGNC:20991]	FAM184A	protein_coding	8.02417	7.16749	0.540954	13.2497	4.52899e-40	3.51e-39
ENSG00000175707	keratinocyte differentiation factor 1 [Source:HGNC Symbol;Acc:HGNC:26624]	KDF1	protein_coding	20.3555	7.16642	0.400929	17.8745	1.86281e-71	3.34924e-70
ENSG00000185972	calicin [Source:HGNC Symbol;Acc:HGNC:1568]	CCIN	protein_coding	2.00829	1.63347	0.592713	2.75593	0.00585258	0.00940272
ENSG00000127586	chromosome transmission fidelity factor 18 [Source:HGNC Symbol;Acc:HGNC:18435]	CHTF18	protein_coding	107.639	1.77243	0.281475	6.29696	3.03549e-10	8.10431e-10
ENSG00000166840	glycine-N-acyltransferase like 1 [Source:HGNC Symbol;Acc:HGNC:30519]	GLYATL1	protein_coding	5.89399	7.16598	0.559495	12.8079	1.48013e-37	1.05429e-36
ENSG00000077274	calpain 6 [Source:HGNC Symbol;Acc:HGNC:1483]	CAPN6	protein_coding	29.3786	7.16422	0.682976	10.4897	9.63188e-26	4.70016e-25
ENSG00000212993	POU class 5 homeobox 1B [Source:HGNC Symbol;Acc:HGNC:9223]	POU5F1B	protein_coding	4.36825	7.15628	0.569955	12.5559	3.69133e-36	2.51691e-35
ENSG00000106462	enhancer of zeste 2 polycomb repressive complex 2 subunit [Source:HGNC Symbol;Acc:HGNC:3527]	EZH2	protein_coding	287.634	1.3727	0.266089	5.1588	2.48541e-07	5.66408e-07
ENSG00000183929	dual specificity phosphatase 5 pseudogene 1 [Source:HGNC Symbol;Acc:HGNC:32020]	DUSP5P1	processed_pseudogene	1.5095	-4.27232	0.66522	-6.42243	1.3412e-10	3.6466e-10
ENSG00000226508	NA	AC104655.3	lincRNA	1.50963	5.07838	0.867424	5.85455	4.78306e-09	1.20127e-08
ENSG00000144331	zinc finger protein 385B [Source:HGNC Symbol;Acc:HGNC:26332]	ZNF385B	protein_coding	4.28538	7.15492	0.5453	13.1211	2.49383e-39	1.8933e-38
ENSG00000171163	zinc finger protein 692 [Source:HGNC Symbol;Acc:HGNC:26049]	ZNF692	protein_coding	67.5771	1.57294	0.230481	6.82459	8.81762e-12	2.53376e-11
ENSG00000013503	RNA polymerase III subunit B [Source:HGNC Symbol;Acc:HGNC:30348]	POLR3B	protein_coding	120.555	1.58549	0.133245	11.8991	1.19688e-32	7.30683e-32
ENSG00000010292	non-SMC condensin I complex subunit D2 [Source:HGNC Symbol;Acc:HGNC:24305]	NCAPD2	protein_coding	778.935	1.57253	0.206349	7.62073	2.52245e-14	8.05294e-14
ENSG00000255306	NA	RP5-901A4.1	antisense	0.668882	3.00359	0.817418	3.67448	0.000238335	0.000437155
ENSG00000185352	heparan sulfate 6-O-sulfotransferase 3 [Source:HGNC Symbol;Acc:HGNC:19134]	HS6ST3	protein_coding	4.41111	7.15445	0.541991	13.2003	8.7369e-40	6.71187e-39
ENSG00000230185	chromosome 9 open reading frame 147 [Source:HGNC Symbol;Acc:HGNC:31438]	C9orf147	antisense	0.779241	3.29322	0.758132	4.34386	1.4e-05	2.83136e-05
ENSG00000250159	NA	RP11-381K20.2	antisense	1.51142	2.4655	0.562348	4.38429	1.16363e-05	2.36737e-05
ENSG00000258545	RHOXF1 antisense RNA 1 [Source:HGNC Symbol;Acc:HGNC:51582]	RHOXF1-AS1	antisense	1.5121	5.36278	0.970472	5.52595	3.27711e-08	7.85994e-08
ENSG00000279561	NA	RP11-4L24.4	TEC	1.51398	-3.25931	0.702181	-4.64169	3.45566e-06	7.29885e-06
ENSG00000180458	NA	CTD-3064H18.4	antisense	1.51417	4.88056	0.58156	8.39219	4.77188e-17	1.70221e-16
ENSG00000273102	NA	AP000569.9	lincRNA	1.51492	1.90705	0.408853	4.6644	3.09524e-06	6.56752e-06
ENSG00000114757	peroxisomal biogenesis factor 5 like [Source:HGNC Symbol;Acc:HGNC:30024]	PEX5L	protein_coding	4.47545	7.14925	0.557135	12.8322	1.08296e-37	7.77127e-37
ENSG00000140459	cytochrome P450 family 11 subfamily A member 1 [Source:HGNC Symbol;Acc:HGNC:2590]	CYP11A1	protein_coding	5.24203	7.14635	0.641005	11.1487	7.26954e-29	3.95788e-28
ENSG00000271966	NA	RP11-7F18.2	lincRNA	1.35383	2.71357	0.556792	4.87358	1.09595e-06	2.39706e-06
ENSG00000231256	chromosome 17 open reading frame 105 [Source:HGNC Symbol;Acc:HGNC:37241]	C17orf105	protein_coding	1.51655	-1.49744	0.486767	-3.07631	0.00209583	0.00352897
ENSG00000167759	kallikrein related peptidase 13 [Source:HGNC Symbol;Acc:HGNC:6361]	KLK13	protein_coding	5.28729	7.1399	0.54978	12.9868	1.45314e-38	1.07724e-37
ENSG00000232884	NA	AF127936.3	lincRNA	1.51741	-3.82149	0.644135	-5.93275	2.97907e-09	7.57804e-09
ENSG00000186777	zinc finger protein 732 [Source:HGNC Symbol;Acc:HGNC:37138]	ZNF732	protein_coding	18.4349	7.1285	0.435006	16.3871	2.36408e-60	3.21317e-59
ENSG00000110786	protein tyrosine phosphatase, non-receptor type 5 [Source:HGNC Symbol;Acc:HGNC:9657]	PTPN5	protein_coding	4.84648	7.12786	0.579619	12.2975	9.34277e-35	6.09452e-34
ENSG00000147257	glypican 3 [Source:HGNC Symbol;Acc:HGNC:4451]	GPC3	protein_coding	137.299	7.11801	0.434102	16.3971	2.00599e-60	2.73251e-59
ENSG00000054654	spectrin repeat containing nuclear envelope protein 2 [Source:HGNC Symbol;Acc:HGNC:17084]	SYNE2	protein_coding	185.119	7.11766	0.419276	16.9761	1.23451e-64	1.87273e-63
ENSG00000188488	serpin family A member 5 [Source:HGNC Symbol;Acc:HGNC:8723]	SERPINA5	protein_coding	7.12755	7.11311	0.625877	11.365	6.24437e-30	3.50701e-29
ENSG00000184144	contactin 2 [Source:HGNC Symbol;Acc:HGNC:2172]	CNTN2	protein_coding	4.33234	7.1089	0.591834	12.0117	3.0861e-33	1.91643e-32
ENSG00000232065	long intergenic non-protein coding RNA 1063 [Source:HGNC Symbol;Acc:HGNC:49092]	LINC01063	antisense	1.52326	-2.66676	0.586771	-4.5448	5.49874e-06	1.14439e-05
ENSG00000150722	protein phosphatase 1 regulatory inhibitor subunit 1C [Source:HGNC Symbol;Acc:HGNC:14940]	PPP1R1C	protein_coding	5.56034	7.10705	0.639341	11.1162	1.04617e-28	5.67195e-28
ENSG00000263513	family with sequence similarity 72 member C [Source:HGNC Symbol;Acc:HGNC:30602]	FAM72C	protein_coding	7.54846	1.82188	0.33281	5.47424	4.39397e-08	1.04783e-07
ENSG00000170745	potassium voltage-gated channel modifier subfamily S member 3 [Source:HGNC Symbol;Acc:HGNC:6302]	KCNS3	protein_coding	45.495	7.10129	0.778183	9.12547	7.14224e-20	2.85596e-19
ENSG00000178343	shisa family member 3 [Source:HGNC Symbol;Acc:HGNC:25159]	SHISA3	protein_coding	5.4947	7.09989	0.782797	9.0699	1.19125e-19	4.7166e-19
ENSG00000261685	NA	NA	NA	1.53021	3.66133	0.598728	6.11518	9.64482e-10	2.51542e-09
ENSG00000239332	long intergenic non-protein coding RNA 1119 [Source:HGNC Symbol;Acc:HGNC:49262]	LINC01119	lincRNA	1.53961	-2.7363	0.611524	-4.47456	7.6569e-06	1.57697e-05
ENSG00000279320	NA	RP11-329N15.3	TEC	1.53984	-2.40815	0.707512	-3.40369	0.000664832	0.00117707
ENSG00000123610	TNF alpha induced protein 6 [Source:HGNC Symbol;Acc:HGNC:11898]	TNFAIP6	protein_coding	1652.97	1.79735	0.776066	2.31598	0.0205594	0.0307777
ENSG00000224897	POT1 antisense RNA 1 [Source:HGNC Symbol;Acc:HGNC:49459]	POT1-AS1	antisense	1.54034	2.63095	0.529538	4.96838	6.75152e-07	1.49452e-06
ENSG00000142871	cysteine rich angiogenic inducer 61 [Source:HGNC Symbol;Acc:HGNC:2654]	CYR61	protein_coding	491.674	7.09918	0.599923	11.8335	2.62031e-32	1.58159e-31
ENSG00000275538	RNA, variant U1 small nuclear 19 [Source:HGNC Symbol;Acc:HGNC:48324]	RNVU1-19	snRNA	1.54364	-4.22451	1.13498	-3.7221	0.000197574	0.00036472
ENSG00000258181	NA	RP11-493L12.4	lincRNA	1.54624	-4.15088	0.624787	-6.64367	3.0597e-11	8.57737e-11
ENSG00000198134	NA	RP11-267J23.4	processed_pseudogene	1.54632	1.39434	0.541342	2.57571	0.0100034	0.0156427
ENSG00000105929	ATPase H+ transporting V0 subunit a4 [Source:HGNC Symbol;Acc:HGNC:866]	ATP6V0A4	protein_coding	4.36194	7.09606	0.676551	10.4886	9.74769e-26	4.75573e-25
ENSG00000265321	microRNA 4263 [Source:HGNC Symbol;Acc:HGNC:38365]	MIR4263	miRNA	1.54723	-1.88014	0.605764	-3.10375	0.00191088	0.00323284
ENSG00000267327	NA	CTD-2008L17.1	lincRNA	1.55328	4.33285	0.717945	6.03507	1.58891e-09	4.09568e-09
ENSG00000151503	non-SMC condensin II complex subunit D3 [Source:HGNC Symbol;Acc:HGNC:28952]	NCAPD3	protein_coding	377.779	1.31627	0.208794	6.30414	2.89802e-10	7.74486e-10
ENSG00000269113	TraB domain containing 2B [Source:HGNC Symbol;Acc:HGNC:44200]	TRABD2B	protein_coding	6.39511	7.08709	0.546231	12.9745	1.70637e-38	1.26078e-37
ENSG00000139200	PILR alpha associated neural protein [Source:HGNC Symbol;Acc:HGNC:25338]	PIANP	protein_coding	10.8804	7.08193	0.511721	13.8395	1.47323e-43	1.25896e-42
ENSG00000276007	NA	RP11-358L22.3	sense_intronic	1.17555	2.03002	0.619548	3.27661	0.00105062	0.00182574
ENSG00000074219	TEA domain transcription factor 2 [Source:HGNC Symbol;Acc:HGNC:11715]	TEAD2	protein_coding	118.116	7.07352	0.525092	13.471	2.31707e-41	1.86642e-40
ENSG00000181408	urotensin 2 receptor [Source:HGNC Symbol;Acc:HGNC:4468]	UTS2R	protein_coding	1.55601	1.99973	0.785896	2.54452	0.0109429	0.0170402
ENSG00000262488	NA	RP11-876N24.1	processed_pseudogene	1.55612	-2.84505	0.648793	-4.38515	1.15908e-05	2.35889e-05
ENSG00000181938	GINS complex subunit 3 [Source:HGNC Symbol;Acc:HGNC:25851]	GINS3	protein_coding	67.7288	1.15955	0.175072	6.62332	3.51221e-11	9.81453e-11
ENSG00000132031	matrilin 3 [Source:HGNC Symbol;Acc:HGNC:6909]	MATN3	protein_coding	14.9238	7.07303	0.585102	12.0885	1.21413e-33	7.63614e-33
ENSG00000186766	forkhead box I2 [Source:HGNC Symbol;Acc:HGNC:32448]	FOXI2	protein_coding	3.95515	7.07243	0.546536	12.9405	2.65986e-38	1.95003e-37
ENSG00000240253	fatty acyl-CoA reductase 2 pseudogene 3 [Source:HGNC Symbol;Acc:HGNC:49285]	FAR2P3	transcribed_unprocessed_pseudogene	1.55978	4.75374	0.723063	6.57444	4.88353e-11	1.35555e-10
ENSG00000223561	NA	AC003090.1	lincRNA	1.56001	-3.97082	0.584945	-6.78835	1.1342e-11	3.24584e-11
ENSG00000133302	SMC5-SMC6 complex localization factor 1 [Source:HGNC Symbol;Acc:HGNC:25408]	SLF1	protein_coding	63.8831	1.89817	0.162273	11.6974	1.31438e-31	7.77675e-31
ENSG00000246528	NA	RP11-159H10.3	antisense	1.56099	3.7808	0.909075	4.15895	3.19713e-05	6.29886e-05
ENSG00000104067	tight junction protein 1 [Source:HGNC Symbol;Acc:HGNC:11827]	TJP1	protein_coding	162.454	7.07183	0.51057	13.8509	1.25711e-43	1.07689e-42
ENSG00000175497	dipeptidyl peptidase like 10 [Source:HGNC Symbol;Acc:HGNC:20823]	DPP10	protein_coding	8.46799	7.0718	0.533991	13.2433	4.93298e-40	3.81587e-39
ENSG00000114790	Rho guanine nucleotide exchange factor 26 [Source:HGNC Symbol;Acc:HGNC:24490]	ARHGEF26	protein_coding	10.0686	7.06536	0.602526	11.7262	9.35412e-32	5.55861e-31
ENSG00000279821	NA	RP11-1334A24.5	TEC	4.52816	2.87743	0.510918	5.63187	1.78262e-08	4.34293e-08
ENSG00000256742	NA	RP13-941N14.1	lincRNA	1.56546	1.2619	0.438748	2.87614	0.00402566	0.00658082
ENSG00000147234	FERM and PDZ domain containing 3 [Source:HGNC Symbol;Acc:HGNC:29382]	FRMPD3	protein_coding	3.9609	7.06382	0.544596	12.9707	1.79297e-38	1.32238e-37
ENSG00000235098	ankyrin repeat domain 65 [Source:HGNC Symbol;Acc:HGNC:42950]	ANKRD65	protein_coding	5.06369	7.0635	0.592766	11.9162	9.74751e-33	5.96261e-32
ENSG00000206262	FOXL2 neighbor [Source:HGNC Symbol;Acc:HGNC:34428]	FOXL2NB	protein_coding	5.2476	7.06092	0.566634	12.4612	1.21566e-35	8.15532e-35
ENSG00000248243	NA	RP11-93K22.13	lincRNA	0.636126	2.71718	0.643074	4.22529	2.3863e-05	4.74824e-05
ENSG00000205940	heat shock protein 90 alpha family class B member 2, pseudogene [Source:HGNC Symbol;Acc:HGNC:32537]	HSP90AB2P	transcribed_processed_pseudogene	1.57678	2.03485	0.503818	4.03887	5.37094e-05	0.000104079
ENSG00000112812	protease, serine 16 [Source:HGNC Symbol;Acc:HGNC:9480]	PRSS16	protein_coding	14.9219	7.0587	0.452528	15.5984	7.46606e-55	8.76513e-54
ENSG00000150394	cadherin 8 [Source:HGNC Symbol;Acc:HGNC:1767]	CDH8	protein_coding	4.0976	7.0584	0.56511	12.4903	8.43359e-36	5.68879e-35
ENSG00000275854	NA	RP11-278C7.5	sense_intronic	1.57765	1.6444	0.49392	3.32928	0.000870698	0.00152375
ENSG00000279246	NA	RP11-286N22.14	TEC	1.4044	1.9976	0.575414	3.47159	0.000517394	0.000923219
ENSG00000269821	KCNQ1 opposite strand/antisense transcript 1 (non-protein coding) [Source:HGNC Symbol;Acc:HGNC:6295]	KCNQ1OT1	antisense	12.7655	2.13231	0.384324	5.54821	2.88601e-08	6.94225e-08
ENSG00000105971	caveolin 2 [Source:HGNC Symbol;Acc:HGNC:1528]	CAV2	protein_coding	33.4217	7.0503	0.669825	10.5256	6.58476e-26	3.23185e-25
ENSG00000197905	TEA domain transcription factor 4 [Source:HGNC Symbol;Acc:HGNC:11717]	TEAD4	protein_coding	116.866	7.04544	0.48797	14.4383	2.97179e-47	2.81804e-46
ENSG00000235026	DPP10 antisense RNA 1 [Source:HGNC Symbol;Acc:HGNC:40941]	DPP10-AS1	antisense	1.58287	5.14878	0.98953	5.20326	1.95821e-07	4.49473e-07
ENSG00000138669	protein kinase, cGMP-dependent, type II [Source:HGNC Symbol;Acc:HGNC:9416]	PRKG2	protein_coding	4.28686	7.02945	0.565067	12.44	1.5845e-35	1.05748e-34
ENSG00000263280	NA	LA16c-325D7.2	lincRNA	1.58757	3.35531	0.591968	5.66806	1.44422e-08	3.53923e-08
ENSG00000105486	DNA ligase 1 [Source:HGNC Symbol;Acc:HGNC:6598]	LIG1	protein_coding	284.937	1.50193	0.183174	8.19946	2.41466e-16	8.37982e-16
ENSG00000102924	cerebellin 1 precursor [Source:HGNC Symbol;Acc:HGNC:1543]	CBLN1	protein_coding	3.9962	7.02525	0.54881	12.8009	1.62143e-37	1.15427e-36
ENSG00000272008	NA	RP11-393I2.4	antisense	1.29074	1.38361	0.522273	2.64921	0.00806793	0.0127566
ENSG00000261150	epiplakin 1 [Source:HGNC Symbol;Acc:HGNC:15577]	EPPK1	protein_coding	24.1668	7.0251	0.440327	15.9543	2.65972e-57	3.32939e-56
ENSG00000151952	transmembrane protein 132D [Source:HGNC Symbol;Acc:HGNC:29411]	TMEM132D	protein_coding	3.84873	7.01989	0.56446	12.4365	1.65674e-35	1.10359e-34
ENSG00000156218	ADAMTS like 3 [Source:HGNC Symbol;Acc:HGNC:14633]	ADAMTSL3	protein_coding	3.93728	7.01987	0.555742	12.6315	1.41504e-36	9.77864e-36
ENSG00000231185	NA	AC005592.2	antisense	1.58982	1.67336	0.465373	3.59573	0.000323479	0.000586928
ENSG00000146411	solute carrier family 2 member 12 [Source:HGNC Symbol;Acc:HGNC:18067]	SLC2A12	protein_coding	18.5397	7.019	0.761886	9.21266	3.18133e-20	1.29061e-19
ENSG00000148357	hemicentin 2 [Source:HGNC Symbol;Acc:HGNC:21293]	HMCN2	protein_coding	8.69934	7.01672	0.606118	11.5765	5.42158e-31	3.14934e-30
ENSG00000206075	serpin family B member 5 [Source:HGNC Symbol;Acc:HGNC:8949]	SERPINB5	protein_coding	3.79973	7.01305	0.558164	12.5645	3.30998e-36	2.26254e-35
ENSG00000139044	beta-1,4-N-acetyl-galactosaminyltransferase 3 [Source:HGNC Symbol;Acc:HGNC:24137]	B4GALNT3	protein_coding	37.093	7.00957	0.294363	23.8127	2.46627e-125	1.32832e-123
ENSG00000229989	MIR181A1 host gene [Source:HGNC Symbol;Acc:HGNC:48659]	MIR181A1HG	lincRNA	1.60191	-3.31724	0.745544	-4.44942	8.61017e-06	1.76811e-05
ENSG00000147100	solute carrier family 16 member 2 [Source:HGNC Symbol;Acc:HGNC:10923]	SLC16A2	protein_coding	42.7621	7.00917	0.684658	10.2375	1.34696e-24	6.33985e-24
ENSG00000172167	MDM2 binding protein [Source:HGNC Symbol;Acc:HGNC:7417]	MTBP	protein_coding	39.9038	1.57214	0.191778	8.19772	2.44996e-16	8.50113e-16
ENSG00000258092	NA	RP4-816N1.7	antisense	1.60326	2.19786	0.630573	3.48549	0.000491229	0.000878254
ENSG00000131711	microtubule associated protein 1B [Source:HGNC Symbol;Acc:HGNC:6836]	MAP1B	protein_coding	244.531	7.00145	0.545853	12.8266	1.16331e-37	8.32969e-37
ENSG00000079739	phosphoglucomutase 1 [Source:HGNC Symbol;Acc:HGNC:8905]	PGM1	protein_coding	324.202	1.37538	0.171577	8.01608	1.0917e-15	3.68553e-15
ENSG00000124374	poly(A) binding protein interacting protein 2B [Source:HGNC Symbol;Acc:HGNC:29200]	PAIP2B	protein_coding	84.662	7.00141	0.312558	22.4004	3.90279e-111	1.56878e-109
ENSG00000213160	kelch like family member 23 [Source:HGNC Symbol;Acc:HGNC:27506]	KLHL23	protein_coding	97.6231	7.00098	0.286125	24.4682	3.21979e-132	1.95738e-130
ENSG00000270021	NA	CTC-203F4.2	antisense	1.60692	-2.40311	0.639958	-3.7551	0.000173273	0.000321541
ENSG00000137337	mediator of DNA damage checkpoint 1 [Source:HGNC Symbol;Acc:HGNC:21163]	MDC1	protein_coding	142.025	1.18076	0.358598	3.29271	0.000992252	0.00172859
ENSG00000117650	NIMA related kinase 2 [Source:HGNC Symbol;Acc:HGNC:7745]	NEK2	protein_coding	77.6448	1.58912	0.436453	3.64099	0.000271588	0.000495742
ENSG00000127252	HRAS like suppressor [Source:HGNC Symbol;Acc:HGNC:14922]	HRASLS	protein_coding	4.27165	7.00096	0.538287	13.006	1.13104e-38	8.41512e-38
ENSG00000117600	phospholipid phosphatase related 4 [Source:HGNC Symbol;Acc:HGNC:23496]	PLPPR4	protein_coding	6.28017	6.99666	0.537615	13.0143	1.01515e-38	7.57355e-38
ENSG00000175793	stratifin [Source:HGNC Symbol;Acc:HGNC:10773]	SFN	protein_coding	13.7567	6.99205	0.657882	10.6281	2.20521e-26	1.09992e-25
ENSG00000151849	centromere protein J [Source:HGNC Symbol;Acc:HGNC:17272]	CENPJ	protein_coding	122.242	1.93473	0.195724	9.88499	4.83648e-23	2.15853e-22
ENSG00000185630	PBX homeobox 1 [Source:HGNC Symbol;Acc:HGNC:8632]	PBX1	protein_coding	279.554	6.98829	0.416832	16.7652	4.38255e-63	6.43753e-62
ENSG00000051825	M-phase phosphoprotein 9 [Source:HGNC Symbol;Acc:HGNC:7215]	MPHOSPH9	protein_coding	152.218	1.07833	0.136947	7.87408	3.43266e-15	1.13666e-14
ENSG00000272994	NA	RP11-332H14.2	lincRNA	10.9187	1.36738	0.244364	5.59566	2.19781e-08	5.32802e-08
ENSG00000250608	NA	RP11-933H2.4	processed_transcript	1.61166	1.3806	0.621042	2.22305	0.0262127	0.0386959
ENSG00000178187	zinc finger protein 454 [Source:HGNC Symbol;Acc:HGNC:21200]	ZNF454	protein_coding	3.9225	6.98157	0.55107	12.6691	8.76956e-37	6.11008e-36
ENSG00000260188	NA	CTA-331P3.1	antisense	1.61226	-3.91482	0.660202	-5.92972	3.03451e-09	7.71586e-09
ENSG00000080644	cholinergic receptor nicotinic alpha 3 subunit [Source:HGNC Symbol;Acc:HGNC:1957]	CHRNA3	protein_coding	6.28011	6.97146	0.554604	12.5702	3.08098e-36	2.10777e-35
ENSG00000226510	UPK1A antisense RNA 1 [Source:HGNC Symbol;Acc:HGNC:40603]	UPK1A-AS1	antisense	1.61258	5.27669	0.953048	5.53664	3.08326e-08	7.40295e-08
ENSG00000267658	NA	RP11-358B23.1	lincRNA	1.61418	-3.63941	0.596861	-6.09758	1.07685e-09	2.80105e-09
ENSG00000173156	ras homolog family member D [Source:HGNC Symbol;Acc:HGNC:670]	RHOD	protein_coding	10.4918	6.96685	0.778591	8.94803	3.61892e-19	1.40857e-18
ENSG00000249476	NA	CTD-2587M2.1	lincRNA	1.61477	-1.9298	0.639795	-3.01627	0.00255902	0.00426765
ENSG00000164742	adenylate cyclase 1 [Source:HGNC Symbol;Acc:HGNC:232]	ADCY1	protein_coding	160.939	6.96681	0.384522	18.1181	2.2944e-73	4.32467e-72
ENSG00000199145	microRNA 302d [Source:HGNC Symbol;Acc:HGNC:31765]	MIR302D	miRNA	1.61587	5.26806	1.21257	4.34452	1.39579e-05	2.82331e-05
ENSG00000165816	von Willebrand factor A domain containing 2 [Source:HGNC Symbol;Acc:HGNC:24709]	VWA2	protein_coding	3.74485	6.96622	0.549996	12.6659	9.13167e-37	6.35517e-36
ENSG00000165566	APC membrane recruitment protein 2 [Source:HGNC Symbol;Acc:HGNC:26360]	AMER2	protein_coding	3.70673	6.96167	0.545383	12.7647	2.58006e-37	1.82612e-36
ENSG00000214114	MYC binding protein [Source:HGNC Symbol;Acc:HGNC:7554]	MYCBP	protein_coding	132.004	1.57506	0.201354	7.82234	5.18491e-15	1.70516e-14
ENSG00000163535	shugoshin 2 [Source:HGNC Symbol;Acc:HGNC:30812]	SGO2	protein_coding	158	1.18984	0.265326	4.48444	7.31071e-06	1.50769e-05
ENSG00000233483	NA	CTD-2020K17.4	antisense	0.799434	2.71954	0.680131	3.99855	6.37314e-05	0.000122726
ENSG00000233984	ribosomal protein SA pseudogene 14 [Source:HGNC Symbol;Acc:HGNC:6506]	RPSAP14	processed_pseudogene	1.62047	1.77248	0.544198	3.25705	0.00112576	0.00195094
ENSG00000259376	NA	RP11-505E24.3	antisense	1.62176	3.56389	0.570127	6.25105	4.0771e-10	1.08077e-09
ENSG00000273786	NA	RP11-133K1.11	sense_intronic	0.665028	3.7412	0.814996	4.59045	4.42296e-06	9.27572e-06
ENSG00000277715	NA	RP11-651L5.3	antisense	1.69728	1.24828	0.424552	2.94023	0.00327971	0.00541401
ENSG00000260734	NA	RP11-510M2.4	transcribed_unprocessed_pseudogene	1.62381	5.26334	1.21342	4.3376	1.44047e-05	2.90961e-05
ENSG00000186838	selenoprotein V [Source:EntrezGene;Acc:348303]	SELV	protein_coding	3.64594	6.96161	0.548339	12.6958	6.23818e-37	4.36868e-36
ENSG00000137693	Yes associated protein 1 [Source:HGNC Symbol;Acc:HGNC:16262]	YAP1	protein_coding	248.435	6.96161	0.559465	12.4433	1.52021e-35	1.0154e-34
ENSG00000272112	NA	CTB-113P19.5	lincRNA	1.62761	-2.50467	0.679668	-3.68514	0.00022858	0.000419828
ENSG00000254928	NA	RP11-702H23.6	antisense	1.63039	-2.84239	0.790556	-3.59543	0.000323855	0.000587566
ENSG00000042062	family with sequence similarity 65 member C [Source:HGNC Symbol;Acc:HGNC:16168]	FAM65C	protein_coding	7.20674	6.95468	0.609529	11.4099	3.73078e-30	2.10978e-29
ENSG00000128266	G protein subunit alpha z [Source:HGNC Symbol;Acc:HGNC:4395]	GNAZ	protein_coding	7.6182	6.95409	0.548519	12.6779	7.83642e-37	5.47079e-36
ENSG00000260943	NA	RP11-476D10.1	lincRNA	1.633	-2.49223	0.702743	-3.54643	0.000390492	0.000704251
ENSG00000229647	NA	AC007879.7	lincRNA	1.63356	-2.8429	0.704249	-4.03678	5.41887e-05	0.00010495
ENSG00000277595	NA	RP11-946P6.6	sense_intronic	1.63404	-3.00941	0.619268	-4.85963	1.17606e-06	2.56702e-06
ENSG00000175832	ETS variant 4 [Source:HGNC Symbol;Acc:HGNC:3493]	ETV4	protein_coding	145.958	6.95273	0.486851	14.281	2.87364e-46	2.63739e-45
ENSG00000128052	kinase insert domain receptor [Source:HGNC Symbol;Acc:HGNC:6307]	KDR	protein_coding	200.821	6.94507	0.433071	16.0368	7.0693e-58	8.94959e-57
ENSG00000131747	topoisomerase (DNA) II alpha [Source:HGNC Symbol;Acc:HGNC:11989]	TOP2A	protein_coding	1538.57	1.40037	0.451571	3.1011	0.00192804	0.00326052
ENSG00000179242	cadherin 4 [Source:HGNC Symbol;Acc:HGNC:1763]	CDH4	protein_coding	4.35311	6.94296	0.581371	11.9424	7.11466e-33	4.37168e-32
ENSG00000099284	H2A histone family member Y2 [Source:HGNC Symbol;Acc:HGNC:14453]	H2AFY2	protein_coding	88.9784	1.16573	0.308805	3.77498	0.000160021	0.000298301
ENSG00000166963	microtubule associated protein 1A [Source:HGNC Symbol;Acc:HGNC:6835]	MAP1A	protein_coding	91.5739	1.66483	0.461789	3.60517	0.000311951	0.000566763
ENSG00000203995	zyg-11 family member A, cell cycle regulator [Source:HGNC Symbol;Acc:HGNC:32058]	ZYG11A	protein_coding	11.0673	6.93667	0.494629	14.024	1.11192e-44	9.75317e-44
ENSG00000138778	centromere protein E [Source:HGNC Symbol;Acc:HGNC:1856]	CENPE	protein_coding	186.684	1.34045	0.355654	3.76898	0.000163916	0.000305145
ENSG00000275278	NA	RP11-946L16.2	antisense	1.64206	-3.1595	0.81888	-3.85831	0.000114172	0.000215316
ENSG00000228221	long intergenic non-protein coding RNA 578 [Source:HGNC Symbol;Acc:HGNC:43807]	LINC00578	lincRNA	1.64279	-4.89006	0.705086	-6.93541	4.05044e-12	1.18132e-11
ENSG00000115163	centromere protein A [Source:HGNC Symbol;Acc:HGNC:1851]	CENPA	protein_coding	50.4804	1.4709	0.381146	3.85916	0.000113777	0.000214589
ENSG00000247400	DNAJC3 antisense RNA 1 (head to head) [Source:HGNC Symbol;Acc:HGNC:39808]	DNAJC3-AS1	lincRNA	10.1606	1.09099	0.248215	4.39536	1.10588e-05	2.25323e-05
ENSG00000224843	long intergenic non-protein coding RNA 240 [Source:HGNC Symbol;Acc:HGNC:18772]	LINC00240	lincRNA	1.64587	5.30778	0.611929	8.67386	4.17732e-18	1.55423e-17
ENSG00000263368	NA	RP11-720N19.1	processed_pseudogene	1.65062	-4.27172	0.834256	-5.12039	3.04902e-07	6.90239e-07
ENSG00000260776	NA	RP11-114H24.2	transcribed_unprocessed_pseudogene	1.65125	2.77705	0.499429	5.56045	2.69084e-08	6.48993e-08
ENSG00000130768	sphingomyelin phosphodiesterase acid like 3B [Source:HGNC Symbol;Acc:HGNC:21416]	SMPDL3B	protein_coding	116.488	6.93369	0.370141	18.7325	2.68796e-78	5.76058e-77
ENSG00000236989	NA	AC142119.1	lincRNA	1.65215	5.32515	1.18687	4.48671	7.23306e-06	1.49205e-05
ENSG00000073150	pannexin 2 [Source:HGNC Symbol;Acc:HGNC:8600]	PANX2	protein_coding	34.0934	1.8346	0.364661	5.03096	4.88019e-07	1.09031e-06
ENSG00000225643	NA	RP11-70P17.1	lincRNA	0.514164	2.06847	0.859757	2.40588	0.0161337	0.0245019
ENSG00000249180	NA	CTC-506B8.1	antisense	1.65373	-2.73569	0.657779	-4.15899	3.19663e-05	6.29885e-05
ENSG00000185055	EF-hand calcium binding domain 10 [Source:HGNC Symbol;Acc:HGNC:34531]	EFCAB10	protein_coding	4.27824	6.93356	0.543252	12.7631	2.63598e-37	1.86516e-36
ENSG00000258572	NA	RP11-1070N10.3	lincRNA	1.65593	-4.03437	0.608784	-6.62693	3.42737e-11	9.5818e-11
ENSG00000106025	tetraspanin 12 [Source:HGNC Symbol;Acc:HGNC:21641]	TSPAN12	protein_coding	20.9417	6.93312	0.418541	16.565	1.24832e-61	1.76098e-60
ENSG00000170011	myosin VIIA and Rab interacting protein [Source:HGNC Symbol;Acc:HGNC:19156]	MYRIP	protein_coding	3.72479	6.9298	0.545373	12.7065	5.4382e-37	3.81774e-36
ENSG00000260719	NA	AC009133.17	antisense	1.65854	5.36806	0.629196	8.53162	1.44312e-17	5.26642e-17
ENSG00000137968	solute carrier family 44 member 5 [Source:HGNC Symbol;Acc:HGNC:28524]	SLC44A5	protein_coding	9.15186	6.92756	0.552216	12.545	4.23244e-36	2.87787e-35
ENSG00000176402	gap junction protein gamma 3 [Source:HGNC Symbol;Acc:HGNC:17495]	GJC3	protein_coding	4.86885	6.91656	0.556408	12.4307	1.7798e-35	1.18396e-34
ENSG00000110148	cholecystokinin B receptor [Source:HGNC Symbol;Acc:HGNC:1571]	CCKBR	protein_coding	4.17153	6.91429	0.57317	12.0632	1.65144e-33	1.03547e-32
ENSG00000189366	ALG1, chitobiosyldiphosphodolichol beta-mannosyltransferase like [Source:HGNC Symbol;Acc:HGNC:33721]	ALG1L	protein_coding	3.60804	6.91353	0.55094	12.5486	4.04594e-36	2.75488e-35
ENSG00000271936	NA	RP11-443B20.1	antisense	6.03504	1.69781	0.297653	5.704	1.17031e-08	2.88179e-08
ENSG00000115194	solute carrier family 30 member 3 [Source:HGNC Symbol;Acc:HGNC:11014]	SLC30A3	protein_coding	21.2013	6.91296	0.414465	16.6792	1.85539e-62	2.6742e-61
ENSG00000143341	hemicentin 1 [Source:HGNC Symbol;Acc:HGNC:19194]	HMCN1	protein_coding	89.402	6.90738	0.540658	12.7759	2.23593e-37	1.58529e-36
ENSG00000145194	endothelin converting enzyme 2 [Source:HGNC Symbol;Acc:HGNC:13275]	ECE2	protein_coding	40.8607	1.59834	0.170484	9.3753	6.89765e-21	2.86595e-20
ENSG00000075461	calcium voltage-gated channel auxiliary subunit gamma 4 [Source:HGNC Symbol;Acc:HGNC:1408]	CACNG4	protein_coding	10.7778	6.9072	0.499379	13.8316	1.64377e-43	1.40128e-42
ENSG00000039987	bestrophin 2 [Source:HGNC Symbol;Acc:HGNC:17107]	BEST2	protein_coding	3.60994	6.90709	0.562595	12.2772	1.20095e-34	7.81541e-34
ENSG00000100626	polypeptide N-acetylgalactosaminyltransferase 16 [Source:HGNC Symbol;Acc:HGNC:23233]	GALNT16	protein_coding	5.73383	6.90696	0.54428	12.6901	6.71097e-37	4.6971e-36
ENSG00000152578	glutamate ionotropic receptor AMPA type subunit 4 [Source:HGNC Symbol;Acc:HGNC:4574]	GRIA4	protein_coding	4.83774	6.90072	0.54842	12.5829	2.62192e-36	1.79622e-35
ENSG00000261804	NA	RP11-44F14.2	lincRNA	1.67134	5.74256	0.567319	10.1223	4.4006e-24	2.04231e-23
ENSG00000169126	armadillo repeat containing 4 [Source:HGNC Symbol;Acc:HGNC:25583]	ARMC4	protein_coding	3.73012	6.89967	0.546878	12.6165	1.7134e-36	1.1804e-35
ENSG00000260266	NA	CTD-2311M21.2	transcribed_processed_pseudogene	1.67308	5.25036	1.09513	4.79428	1.63263e-06	3.53157e-06
ENSG00000163017	actin, gamma 2, smooth muscle, enteric [Source:HGNC Symbol;Acc:HGNC:145]	ACTG2	protein_coding	136.992	6.89965	0.702366	9.82345	8.92392e-23	3.94833e-22
ENSG00000276975	HYDIN2, axonemal central pair apparatus protein (pseudogene) [Source:HGNC Symbol;Acc:HGNC:33129]	HYDIN2	transcribed_unprocessed_pseudogene	1.67558	4.79213	0.852398	5.62194	1.88824e-08	4.59342e-08
ENSG00000274925	NA	CTD-2547G23.4	lincRNA	5.41914	1.55153	0.364925	4.25164	2.12211e-05	4.23939e-05
ENSG00000175894	thrombospondin type laminin G domain and EAR repeats [Source:HGNC Symbol;Acc:HGNC:1268]	TSPEAR	protein_coding	3.62659	6.89937	0.607802	11.3513	7.30312e-30	4.09321e-29
ENSG00000011332	double PHD fingers 1 [Source:HGNC Symbol;Acc:HGNC:20225]	DPF1	protein_coding	16.6181	6.89864	0.490709	14.0585	6.8298e-45	6.02298e-44
ENSG00000183960	potassium voltage-gated channel subfamily H member 8 [Source:HGNC Symbol;Acc:HGNC:18864]	KCNH8	protein_coding	3.6211	6.89836	0.569514	12.1127	9.04513e-34	5.71369e-33
ENSG00000173809	tudor domain containing 12 [Source:HGNC Symbol;Acc:HGNC:25044]	TDRD12	protein_coding	3.80295	6.89491	0.564911	12.2053	2.91226e-34	1.87288e-33
ENSG00000152495	calcium/calmodulin dependent protein kinase IV [Source:HGNC Symbol;Acc:HGNC:1464]	CAMK4	protein_coding	12.0208	6.89373	0.680847	10.1252	4.26991e-24	1.98203e-23
ENSG00000275437	NA	RP5-908M14.10	sense_intronic	4.27122	1.88595	0.294103	6.41253	1.43121e-10	3.88488e-10
ENSG00000161996	WD repeat domain 90 [Source:HGNC Symbol;Acc:HGNC:26960]	WDR90	protein_coding	76.8564	1.24695	0.19587	6.36622	1.93744e-10	5.22265e-10
ENSG00000144644	glutamate decarboxylase like 1 [Source:HGNC Symbol;Acc:HGNC:27949]	GADL1	protein_coding	3.78131	6.89341	0.542582	12.7048	5.55969e-37	3.90131e-36
ENSG00000152939	MARVEL domain containing 2 [Source:HGNC Symbol;Acc:HGNC:26401]	MARVELD2	protein_coding	12.1767	6.89315	0.716668	9.61832	6.69126e-22	2.87403e-21
ENSG00000274859	NA	RP11-136L23.2	antisense	0.935047	2.03533	0.704268	2.88999	0.00385254	0.00631042
ENSG00000167747	chromosome 19 open reading frame 48 [Source:HGNC Symbol;Acc:HGNC:29667]	C19orf48	protein_coding	337.884	1.8665	0.15802	11.8118	3.39221e-32	2.04147e-31
ENSG00000016402	interleukin 20 receptor subunit alpha [Source:HGNC Symbol;Acc:HGNC:6003]	IL20RA	protein_coding	3.5456	6.89049	0.55784	12.3521	4.74636e-35	3.12605e-34
ENSG00000156395	sortilin related VPS10 domain containing receptor 3 [Source:HGNC Symbol;Acc:HGNC:16699]	SORCS3	protein_coding	3.58996	6.87134	0.599583	11.4602	2.09024e-30	1.19137e-29
ENSG00000151364	potassium channel tetramerization domain containing 14 [Source:HGNC Symbol;Acc:HGNC:23295]	KCTD14	protein_coding	31.4711	6.86858	0.895258	7.67217	1.69106e-14	5.43689e-14
ENSG00000248318	NA	RP11-713M15.1	antisense	1.68408	-4.49025	0.676087	-6.64152	3.1046e-11	8.69826e-11
ENSG00000275880	NA	RP11-90L1.8	antisense	1.68496	1.53717	0.505776	3.03923	0.00237182	0.0039719
ENSG00000142949	protein tyrosine phosphatase, receptor type F [Source:HGNC Symbol;Acc:HGNC:9670]	PTPRF	protein_coding	414.402	6.86729	0.516317	13.3005	2.29837e-40	1.79257e-39
ENSG00000101470	troponin C2, fast skeletal type [Source:HGNC Symbol;Acc:HGNC:11944]	TNNC2	protein_coding	8.62839	6.86136	0.533761	12.8547	8.08923e-38	5.83813e-37
ENSG00000260260	small nucleolar RNA host gene 19 [Source:HGNC Symbol;Acc:HGNC:49574]	SNHG19	lincRNA	28.1416	1.76581	0.20699	8.5309	1.45219e-17	5.29795e-17
ENSG00000270704	NA	RP11-701H24.5	sense_intronic	1.68833	4.32627	0.602579	7.1796	6.99154e-13	2.09891e-12
ENSG00000179915	neurexin 1 [Source:HGNC Symbol;Acc:HGNC:8008]	NRXN1	protein_coding	17.1842	6.8608	0.427035	16.0661	4.40707e-58	5.60817e-57
ENSG00000254676	NA	RP11-727A23.4	sense_overlapping	1.6891	-2.34834	0.64116	-3.66264	0.000249632	0.000457159
ENSG00000105088	olfactomedin 2 [Source:HGNC Symbol;Acc:HGNC:17189]	OLFM2	protein_coding	123.128	6.85219	0.594877	11.5187	1.06248e-30	6.11683e-30
ENSG00000278107	NA	RP11-162A12.4	lincRNA	1.68944	-2.63488	0.655628	-4.01886	5.84812e-05	0.000112996
ENSG00000117971	cholinergic receptor nicotinic beta 4 subunit [Source:HGNC Symbol;Acc:HGNC:1964]	CHRNB4	protein_coding	4.00908	6.85204	0.630213	10.8726	1.55744e-27	8.09881e-27
ENSG00000087338	germ cell-less, spermatogenesis associated 1 [Source:HGNC Symbol;Acc:HGNC:23843]	GMCL1	protein_coding	162.532	1.77612	0.195787	9.07168	1.17199e-19	4.64259e-19
ENSG00000229267	NA	AC072062.1	antisense	0.776645	3.09438	0.820845	3.76975	0.000163409	0.000304294
ENSG00000100346	calcium voltage-gated channel subunit alpha1 I [Source:HGNC Symbol;Acc:HGNC:1396]	CACNA1I	protein_coding	7.55492	6.8429	1.04718	6.53463	6.3766e-11	1.76005e-10
ENSG00000235748	septin 14 pseudogene 12 [Source:HGNC Symbol;Acc:HGNC:51699]	SEPT14P12	processed_pseudogene	0.497678	2.12062	0.841978	2.51862	0.0117816	0.0182778
ENSG00000234311	NA	RP11-432J24.3	antisense	1.69521	-3.18397	0.700156	-4.54751	5.42851e-06	1.13063e-05
ENSG00000259863	SH3RF3 antisense RNA 1 [Source:HGNC Symbol;Acc:HGNC:44168]	SH3RF3-AS1	lincRNA	1.69792	-3.02895	0.650455	-4.65666	3.21382e-06	6.80971e-06
ENSG00000270953	NA	RP11-2E11.9	antisense	1.6984	2.35457	0.51952	4.53221	5.83711e-06	1.21234e-05
ENSG00000198870	serine/threonine kinase like domain containing 1 [Source:HGNC Symbol;Acc:HGNC:28669]	STKLD1	protein_coding	1.69845	-1.64496	0.563951	-2.91685	0.00353585	0.0058169
ENSG00000275591	XK related 5 [Source:HGNC Symbol;Acc:HGNC:20782]	XKR5	protein_coding	3.64092	6.84249	0.572519	11.9515	6.37307e-33	3.92091e-32
ENSG00000258057	BCDIN3D antisense RNA 1 [Source:HGNC Symbol;Acc:HGNC:44113]	BCDIN3D-AS1	antisense	1.70534	2.03756	0.486165	4.19108	2.77628e-05	5.49971e-05
ENSG00000205363	chromosome 15 open reading frame 59 [Source:HGNC Symbol;Acc:HGNC:33753]	C15orf59	protein_coding	9.54666	6.84111	0.622382	10.9918	4.18447e-28	2.21919e-27
ENSG00000130545	crumbs 3, cell polarity complex component [Source:HGNC Symbol;Acc:HGNC:20237]	CRB3	protein_coding	11.1985	6.83284	0.472717	14.4544	2.35109e-47	2.23463e-46
ENSG00000129194	SRY-box 15 [Source:HGNC Symbol;Acc:HGNC:11196]	SOX15	protein_coding	28.333	6.82997	0.321613	21.2366	4.38144e-100	1.49042e-98
ENSG00000173262	solute carrier family 2 member 14 [Source:HGNC Symbol;Acc:HGNC:18301]	SLC2A14	protein_coding	29.9346	6.8299	0.458204	14.9058	3.02098e-50	3.12533e-49
ENSG00000063015	seizure related 6 homolog [Source:HGNC Symbol;Acc:HGNC:15955]	SEZ6	protein_coding	17.1675	6.82588	0.402161	16.973	1.30077e-64	1.97204e-63
ENSG00000272933	NA	RP11-47A8.5	lincRNA	1.71392	-2.60587	0.598004	-4.35762	1.31485e-05	2.66441e-05
ENSG00000100162	centromere protein M [Source:HGNC Symbol;Acc:HGNC:18352]	CENPM	protein_coding	71.5559	1.05651	0.369065	2.86265	0.0042011	0.00685712
ENSG00000168004	HRAS like suppressor family member 5 [Source:HGNC Symbol;Acc:HGNC:24978]	HRASLS5	protein_coding	62.1967	6.8231	0.40043	17.0394	4.18817e-65	6.44495e-64
ENSG00000185532	protein kinase, cGMP-dependent, type I [Source:HGNC Symbol;Acc:HGNC:9414]	PRKG1	protein_coding	26.7584	6.81763	0.533333	12.7831	2.0391e-37	1.44741e-36
ENSG00000170629	DPY19L2 pseudogene 2 [Source:HGNC Symbol;Acc:HGNC:21764]	DPY19L2P2	transcribed_unprocessed_pseudogene	1.71617	2.98222	0.644262	4.6289	3.67612e-06	7.7465e-06
ENSG00000115226	fibronectin type III domain containing 4 [Source:HGNC Symbol;Acc:HGNC:20239]	FNDC4	protein_coding	20.1254	6.81592	0.601908	11.3239	9.99789e-30	5.57684e-29
ENSG00000259000	dedicator of cytokinesis 11 pseudogene 1 [Source:HGNC Symbol;Acc:HGNC:31719]	DOCK11P1	processed_pseudogene	1.71913	-3.15709	0.586718	-5.38094	7.40985e-08	1.7435e-07
ENSG00000165985	complement C1q like 3 [Source:HGNC Symbol;Acc:HGNC:19359]	C1QL3	protein_coding	3.88338	6.81324	0.540223	12.6119	1.81542e-36	1.24998e-35
ENSG00000237975	FLG antisense RNA 1 [Source:HGNC Symbol;Acc:HGNC:27913]	FLG-AS1	antisense	1.72396	4.82816	0.631442	7.64624	2.06933e-14	6.6357e-14
ENSG00000127589	tubulin beta pseudogene 1 [Source:HGNC Symbol;Acc:HGNC:12414]	TUBBP1	transcribed_processed_pseudogene	1.72448	1.70122	0.420745	4.04335	5.26934e-05	0.000102207
ENSG00000144935	transient receptor potential cation channel subfamily C member 1 [Source:HGNC Symbol;Acc:HGNC:12333]	TRPC1	protein_coding	20.2352	6.80994	0.438685	15.5235	2.40483e-54	2.78597e-53
ENSG00000111788	NA	RP11-22B23.1	unprocessed_pseudogene	24.7677	1.24161	0.292669	4.24239	2.21153e-05	4.41157e-05
ENSG00000197415	ventricular zone expressed PH domain containing 1 [Source:HGNC Symbol;Acc:HGNC:25735]	VEPH1	protein_coding	12.0235	6.80914	0.790448	8.61428	7.03838e-18	2.601e-17
ENSG00000259755	NA	RP11-505E24.2	antisense	1.72575	3.31865	0.555487	5.9743	2.31076e-09	5.91168e-09
ENSG00000100526	cyclin dependent kinase inhibitor 3 [Source:HGNC Symbol;Acc:HGNC:1791]	CDKN3	protein_coding	90.1262	1.75421	0.355211	4.93851	7.87222e-07	1.73525e-06
ENSG00000178966	RecQ mediated genome instability 1 [Source:HGNC Symbol;Acc:HGNC:25764]	RMI1	protein_coding	152.225	1.47545	0.187182	7.88243	3.21068e-15	1.06474e-14
ENSG00000182841	ribosomal RNA processing 7 homolog B, pseudogene [Source:HGNC Symbol;Acc:HGNC:30454]	RRP7BP	transcribed_unprocessed_pseudogene	20.9292	1.18865	0.21446	5.54253	2.98131e-08	7.16517e-08
ENSG00000133488	SEC14 like lipid binding 4 [Source:HGNC Symbol;Acc:HGNC:20627]	SEC14L4	protein_coding	3.34206	6.80607	0.579666	11.7414	7.82141e-32	4.66247e-31
ENSG00000174672	BR serine/threonine kinase 2 [Source:HGNC Symbol;Acc:HGNC:11405]	BRSK2	protein_coding	30.8425	6.80245	0.451967	15.0508	3.41211e-51	3.64037e-50
ENSG00000164649	cell division cycle associated 7 like [Source:HGNC Symbol;Acc:HGNC:30777]	CDCA7L	protein_coding	439.843	1.70777	0.209001	8.1711	3.05584e-16	1.05587e-15
ENSG00000148468	family with sequence similarity 171 member A1 [Source:HGNC Symbol;Acc:HGNC:23522]	FAM171A1	protein_coding	72.5328	6.79638	0.551141	12.3315	6.13043e-35	4.02576e-34
ENSG00000231918	NA	AC007682.1	lincRNA	1.73753	5.39188	1.18611	4.54583	5.47182e-06	1.13917e-05
ENSG00000188859	family with sequence similarity 78 member B [Source:HGNC Symbol;Acc:HGNC:13495]	FAM78B	protein_coding	8.14038	6.79441	0.663171	10.2453	1.2418e-24	5.85723e-24
ENSG00000141639	mitogen-activated protein kinase 4 [Source:HGNC Symbol;Acc:HGNC:6878]	MAPK4	protein_coding	4.44514	6.79064	0.556329	12.2062	2.88147e-34	1.85453e-33
ENSG00000214578	high mobility group nucleosomal binding domain 2 pseudogene 15 [Source:HGNC Symbol;Acc:HGNC:39020]	HMGN2P15	processed_pseudogene	1.74511	3.44572	0.613271	5.61859	1.92526e-08	4.68208e-08
ENSG00000149926	family with sequence similarity 57 member B [Source:HGNC Symbol;Acc:HGNC:25295]	FAM57B	protein_coding	20.8917	6.7846	0.375905	18.0487	8.07663e-73	1.50161e-71
ENSG00000248671	asparagine-linked glycosylation 1-like 9, pseudogene [Source:EntrezGene;Acc:285407]	ALG1L9P	processed_transcript	0.895131	2.01604	0.642318	3.1387	0.00169699	0.00288473
ENSG00000142945	kinesin family member 2C [Source:HGNC Symbol;Acc:HGNC:6393]	KIF2C	protein_coding	272.038	1.95817	0.382058	5.12533	2.97019e-07	6.73012e-07
ENSG00000006042	transmembrane protein 98 [Source:HGNC Symbol;Acc:HGNC:24529]	TMEM98	protein_coding	121.978	6.78351	0.534582	12.6894	6.77255e-37	4.73886e-36
ENSG00000139998	RAB15, member RAS oncogene family [Source:HGNC Symbol;Acc:HGNC:20150]	RAB15	protein_coding	196.525	6.78131	0.372336	18.2129	4.07898e-74	7.89438e-73
ENSG00000226756	NA	AC007365.3	lincRNA	1.75077	-2.23439	0.679528	-3.28815	0.00100849	0.00175614
ENSG00000186493	chromosome 5 open reading frame 38 [Source:HGNC Symbol;Acc:HGNC:24226]	C5orf38	protein_coding	3.25837	6.77933	0.561166	12.0808	1.33422e-33	8.38927e-33
ENSG00000184307	zinc finger DHHC-type containing 23 [Source:HGNC Symbol;Acc:HGNC:28654]	ZDHHC23	protein_coding	31.6659	6.77859	0.402772	16.8298	1.47518e-63	2.1918e-62
ENSG00000255986	metallothionein 1J, pseudogene [Source:HGNC Symbol;Acc:HGNC:7402]	MT1JP	transcribed_unprocessed_pseudogene	1.75599	4.88079	1.04356	4.67704	2.91042e-06	6.18981e-06
ENSG00000269210	NA	RP11-173C1.1	antisense	1.75616	4.03078	0.632668	6.37107	1.87709e-10	5.06662e-10
ENSG00000011426	anillin actin binding protein [Source:HGNC Symbol;Acc:HGNC:14082]	ANLN	protein_coding	354.609	1.61121	0.377838	4.26429	2.00538e-05	4.01141e-05
ENSG00000131379	chromosome 3 open reading frame 20 [Source:HGNC Symbol;Acc:HGNC:25320]	C3orf20	protein_coding	1.75663	-1.70923	0.64921	-2.63278	0.00846892	0.0133511
ENSG00000258399	maternally expressed 8 (non-protein coding) [Source:HGNC Symbol;Acc:HGNC:14574]	MEG8	lincRNA	1.757	5.40933	0.590989	9.15301	5.53692e-20	2.22382e-19
ENSG00000258666	NA	RP11-638I2.8	antisense	2.87348	2.32525	0.970165	2.39676	0.0165409	0.0250862
ENSG00000258603	NA	RP3-414A15.10	antisense	1.76038	2.68523	0.557351	4.81784	1.45119e-06	3.14907e-06
ENSG00000251634	NA	RP11-1280N14.3	unprocessed_pseudogene	1.7621	-3.61415	0.646409	-5.59112	2.25606e-08	5.46492e-08
ENSG00000228817	BACH1 intronic transcript 2 [Source:HGNC Symbol;Acc:HGNC:40007]	BACH1-IT2	lincRNA	1.76266	-2.20669	0.651435	-3.38743	0.000705508	0.00124576
ENSG00000258303	NA	RP11-887P2.6	sense_intronic	1.7632	-3.56308	0.561297	-6.34794	2.18221e-10	5.86571e-10
ENSG00000256008	NA	RP11-728G15.1	antisense	1.76403	5.29292	1.12141	4.71988	2.35983e-06	5.04943e-06
ENSG00000057294	plakophilin 2 [Source:HGNC Symbol;Acc:HGNC:9024]	PKP2	protein_coding	97.4531	6.77855	0.520261	13.0291	8.35611e-39	6.25498e-38
ENSG00000107438	PDZ and LIM domain 1 [Source:HGNC Symbol;Acc:HGNC:2067]	PDLIM1	protein_coding	622.658	6.77831	0.396941	17.0764	2.22605e-65	3.43631e-64
ENSG00000163873	glutamate ionotropic receptor kainate type subunit 3 [Source:HGNC Symbol;Acc:HGNC:4581]	GRIK3	protein_coding	4.29327	6.77539	0.556347	12.1783	4.05407e-34	2.59359e-33
ENSG00000273162	NA	RP11-108L7.15	lincRNA	1.30946	1.28	0.451163	2.83711	0.00455238	0.00740439
ENSG00000106927	alpha-1-microglobulin/bikunin precursor [Source:HGNC Symbol;Acc:HGNC:453]	AMBP	protein_coding	3.30284	6.77425	0.565825	11.9723	4.96062e-33	3.06344e-32
ENSG00000072133	ribosomal protein S6 kinase A6 [Source:HGNC Symbol;Acc:HGNC:10435]	RPS6KA6	protein_coding	26.9851	6.76946	0.607635	11.1407	7.9532e-29	4.32817e-28
ENSG00000219642	bone morphogenetic protein receptor type 1A pseudogene 1 [Source:HGNC Symbol;Acc:HGNC:21742]	BMPR1APS1	processed_pseudogene	1.76932	2.60145	0.481419	5.40372	6.52746e-08	1.54223e-07
ENSG00000155760	frizzled class receptor 7 [Source:HGNC Symbol;Acc:HGNC:4045]	FZD7	protein_coding	977.188	6.76916	0.312991	21.6273	9.94183e-104	3.62272e-102
ENSG00000278041	NA	RP5-984P4.6	lincRNA	1.77052	5.35198	0.603986	8.86111	7.92225e-19	3.04111e-18
ENSG00000230701	F-box and WD repeat domain containing 4 pseudogene 1 [Source:HGNC Symbol;Acc:HGNC:13609]	FBXW4P1	processed_pseudogene	2.06923	2.63948	0.523408	5.04286	4.58614e-07	1.02648e-06
ENSG00000276846	NA	CTD-3220F14.3	antisense	1.77103	4.53746	0.651081	6.96912	3.18924e-12	9.33919e-12
ENSG00000226476	NA	RP11-776H12.1	lincRNA	1.77443	2.91059	0.457718	6.35892	2.03177e-10	5.47211e-10
ENSG00000163507	KIAA1524 [Source:HGNC Symbol;Acc:HGNC:29302]	KIAA1524	protein_coding	171.49	1.5539	0.210677	7.37577	1.63393e-13	5.02749e-13
ENSG00000266236	NARF intronic transcript 1 [Source:HGNC Symbol;Acc:HGNC:43651]	NARF-IT1	sense_intronic	1.77541	-1.48935	0.645247	-2.30819	0.0209888	0.0313917
ENSG00000273001	NA	RP11-118K6.3	lincRNA	1.77707	3.74667	0.555348	6.74653	1.51428e-11	4.31196e-11
ENSG00000227105	poly(ADP-ribose) polymerase 1 pseudogene 1 [Source:HGNC Symbol;Acc:HGNC:275]	PARP1P1	processed_pseudogene	1.77805	2.30723	0.612007	3.76994	0.000163288	0.000304091
ENSG00000101335	myosin light chain 9 [Source:HGNC Symbol;Acc:HGNC:15754]	MYL9	protein_coding	304.501	6.76609	0.504346	13.4156	4.9015e-41	3.91228e-40
ENSG00000267871	NA	CTC-444N24.6	antisense	1.1358	1.46702	0.622862	2.35529	0.0185085	0.0278859
ENSG00000175730	BCL2 antagonist/killer 1 pseudogene 1 [Source:HGNC Symbol;Acc:HGNC:996]	BAK1P1	processed_pseudogene	1.96538	1.14877	0.464941	2.47078	0.013482	0.0207026
ENSG00000233929	metallothionein 1X pseudogene 1 [Source:HGNC Symbol;Acc:HGNC:7442]	MT1XP1	processed_pseudogene	1.78062	2.63469	0.593524	4.43907	9.03505e-06	1.85257e-05
ENSG00000161800	Rac GTPase activating protein 1 [Source:HGNC Symbol;Acc:HGNC:9804]	RACGAP1	protein_coding	322.788	1.08389	0.229358	4.72574	2.2928e-06	4.90943e-06
ENSG00000100351	GRB2-related adaptor protein 2 [Source:HGNC Symbol;Acc:HGNC:4563]	GRAP2	protein_coding	1.78124	-1.81956	0.712912	-2.55229	0.0107017	0.0166794
ENSG00000112619	peripherin 2 [Source:HGNC Symbol;Acc:HGNC:9942]	PRPH2	protein_coding	4.5555	6.76603	0.540245	12.524	5.51788e-36	3.73743e-35
ENSG00000250309	NA	CTC-345K18.2	antisense	1.78643	5.6077	0.599417	9.35525	8.34056e-21	3.4567e-20
ENSG00000124440	hypoxia inducible factor 3 alpha subunit [Source:HGNC Symbol;Acc:HGNC:15825]	HIF3A	protein_coding	20.6154	6.76504	0.543563	12.4457	1.47544e-35	9.85769e-35
ENSG00000124839	RAB17, member RAS oncogene family [Source:HGNC Symbol;Acc:HGNC:16523]	RAB17	protein_coding	223.46	6.76344	0.478755	14.1271	2.58437e-45	2.3064e-44
ENSG00000232335	NA	RP11-435D7.3	antisense	0.935345	1.57212	0.629603	2.497	0.0125249	0.0193393
ENSG00000234405	NA	LL0XNC01-250H12.3	antisense	1.78678	4.42034	0.564041	7.8369	4.61802e-15	1.52281e-14
ENSG00000115138	proopiomelanocortin [Source:HGNC Symbol;Acc:HGNC:9201]	POMC	protein_coding	6.12885	6.76185	0.576491	11.7293	9.01773e-32	5.3639e-31
ENSG00000261235	NA	RP11-510J16.5	antisense	1.79123	3.98666	0.542488	7.34886	1.99911e-13	6.12959e-13
ENSG00000206532	NA	RP11-553A10.1	lincRNA	1.79546	2.82551	0.720848	3.9197	8.86583e-05	0.000168768
ENSG00000248727	NA	CTC-236F12.4	lincRNA	1.79685	-4.28542	0.677279	-6.3274	2.49319e-10	6.68479e-10
ENSG00000165300	SLIT and NTRK like family member 5 [Source:HGNC Symbol;Acc:HGNC:20295]	SLITRK5	protein_coding	4.95669	6.7588	0.679641	9.94466	2.66069e-23	1.19682e-22
ENSG00000244627	NA	RP3-449O17.1	transcribed_unprocessed_pseudogene	11.9908	1.27547	0.234399	5.44144	5.28502e-08	1.25471e-07
ENSG00000261428	NA	RP11-16P6.1	antisense	4.16982	1.01121	0.383774	2.63492	0.00841572	0.013274
ENSG00000235527	HIPK1 antisense RNA 1 [Source:HGNC Symbol;Acc:HGNC:50576]	HIPK1-AS1	antisense	1.79694	-2.60124	0.596686	-4.35948	1.30374e-05	2.64233e-05
ENSG00000201302	small nucleolar RNA, H/ACA box 65 [Source:HGNC Symbol;Acc:HGNC:10222]	SNORA65	snoRNA	1.29531	2.2151	0.619033	3.57832	0.000345809	0.000626241
ENSG00000151789	zinc finger protein 385D [Source:HGNC Symbol;Acc:HGNC:26191]	ZNF385D	protein_coding	4.03601	6.75759	0.553439	12.2102	2.74284e-34	1.76623e-33
ENSG00000013810	transforming acidic coiled-coil containing protein 3 [Source:HGNC Symbol;Acc:HGNC:11524]	TACC3	protein_coding	651.127	1.3636	0.269354	5.06248	4.13839e-07	9.28887e-07
ENSG00000149503	inner centromere protein [Source:HGNC Symbol;Acc:HGNC:6058]	INCENP	protein_coding	270.4	1.39468	0.183685	7.59277	3.1315e-14	9.95464e-14
ENSG00000127585	F-box and leucine rich repeat protein 16 [Source:HGNC Symbol;Acc:HGNC:14150]	FBXL16	protein_coding	19.9189	6.75706	0.376075	17.9673	3.51231e-72	6.43269e-71
ENSG00000262714	NA	RP11-44F14.8	lincRNA	1.79824	5.73773	0.624022	9.19476	3.75846e-20	1.52172e-19
ENSG00000149403	glutamate ionotropic receptor kainate type subunit 4 [Source:HGNC Symbol;Acc:HGNC:4582]	GRIK4	protein_coding	4.47922	6.75701	0.697019	9.69416	3.19252e-22	1.38555e-21
ENSG00000198835	gap junction protein gamma 2 [Source:HGNC Symbol;Acc:HGNC:17494]	GJC2	protein_coding	1.79996	1.68083	0.433996	3.87292	0.00010754	0.000203293
ENSG00000164616	F-box and leucine rich repeat protein 21 (gene/pseudogene) [Source:HGNC Symbol;Acc:HGNC:13600]	FBXL21	transcribed_unitary_pseudogene	1.80137	5.71572	0.583845	9.78978	1.24562e-22	5.48153e-22
ENSG00000198648	serine/threonine kinase 39 [Source:HGNC Symbol;Acc:HGNC:17717]	STK39	protein_coding	114.991	1.8697	0.201331	9.28667	1.59189e-20	6.53682e-20
ENSG00000233673	anaphase promoting complex subunit 1 pseudogene 1 [Source:HGNC Symbol;Acc:HGNC:44150]	ANAPC1P1	transcribed_unprocessed_pseudogene	3.93028	1.89766	0.343394	5.52621	3.27226e-08	7.84909e-08
ENSG00000148948	leucine rich repeat containing 4C [Source:HGNC Symbol;Acc:HGNC:29317]	LRRC4C	protein_coding	0.918366	2.27734	1.07666	2.1152	0.0344132	0.0499403
ENSG00000111834	radial spoke head 4 homolog A [Source:HGNC Symbol;Acc:HGNC:21558]	RSPH4A	protein_coding	1.80336	1.42983	0.500461	2.85704	0.00427615	0.00697312
ENSG00000277883	NLR family pyrin domain containing 3 pseudogene 1 [Source:HGNC Symbol;Acc:HGNC:29886]	NLRP3P1	unprocessed_pseudogene	0.856621	4.44323	1.0906	4.07412	4.61884e-05	9.00592e-05
ENSG00000136122	bora, aurora kinase A activator [Source:HGNC Symbol;Acc:HGNC:24724]	BORA	protein_coding	107.933	1.23375	0.173215	7.12265	1.05872e-12	3.15714e-12
ENSG00000066248	neuronal guanine nucleotide exchange factor [Source:HGNC Symbol;Acc:HGNC:7807]	NGEF	protein_coding	4.36836	6.75367	0.547344	12.339	5.58486e-35	3.6724e-34
ENSG00000237429	NA	RP1-159A19.4	antisense	1.80497	-2.09804	0.628761	-3.33679	0.000847534	0.00148385
ENSG00000267128	NA	RP11-449J21.5	antisense	1.80567	5.51269	0.882749	6.24491	4.24054e-10	1.12277e-09
ENSG00000182195	leucine zipper down-regulated in cancer 1 [Source:HGNC Symbol;Acc:HGNC:6548]	LDOC1	protein_coding	30.9781	6.75361	0.641505	10.5278	6.43497e-26	3.16023e-25
ENSG00000203635	NA	AC144450.2	lincRNA	1.80687	5.38217	1.06141	5.0708	3.96157e-07	8.90012e-07
ENSG00000196468	fibroblast growth factor 16 [Source:HGNC Symbol;Acc:HGNC:3672]	FGF16	protein_coding	3.20822	6.75249	0.576872	11.7054	1.19645e-31	7.08408e-31
ENSG00000221946	FXYD domain containing ion transport regulator 7 [Source:HGNC Symbol;Acc:HGNC:4034]	FXYD7	protein_coding	4.28166	6.74437	0.552999	12.196	3.26538e-34	2.09612e-33
ENSG00000176244	acyl-CoA binding domain containing 7 [Source:HGNC Symbol;Acc:HGNC:17715]	ACBD7	protein_coding	15.968	6.7375	0.413753	16.2839	1.28462e-59	1.70542e-58
ENSG00000137573	sulfatase 1 [Source:HGNC Symbol;Acc:HGNC:20391]	SULF1	protein_coding	71.2388	1.1343	0.504071	2.25029	0.0244308	0.0362047
ENSG00000184507	NUT midline carcinoma family member 1 [Source:HGNC Symbol;Acc:HGNC:29919]	NUTM1	protein_coding	3.43482	6.73661	0.54484	12.3644	4.0727e-35	2.68742e-34
ENSG00000229162	NA	RP11-84D1.1	antisense	1.81068	-3.33127	0.702979	-4.73879	2.14997e-06	4.61567e-06
ENSG00000105523	family with sequence similarity 83 member E [Source:HGNC Symbol;Acc:HGNC:25972]	FAM83E	protein_coding	5.15844	6.72891	0.617736	10.8929	1.24666e-27	6.50065e-27
ENSG00000260459	ferritin light chain pseudogene 14 [Source:HGNC Symbol;Acc:HGNC:37964]	FTLP14	processed_pseudogene	1.81496	5.90261	0.57834	10.2061	1.86166e-24	8.73065e-24
ENSG00000175161	cell adhesion molecule 2 [Source:HGNC Symbol;Acc:HGNC:29849]	CADM2	protein_coding	4.8594	6.72564	0.579516	11.6056	3.85931e-31	2.25249e-30
ENSG00000262251	NA	RP11-199F11.2	sense_intronic	5.23442	1.45791	0.284341	5.12734	2.93867e-07	6.6624e-07
ENSG00000136928	gamma-aminobutyric acid type B receptor subunit 2 [Source:HGNC Symbol;Acc:HGNC:4507]	GABBR2	protein_coding	3.6914	6.72487	0.543408	12.3753	3.55347e-35	2.34858e-34
ENSG00000275496	NA	CH507-24F1.2	lincRNA	0.641233	3.59714	0.821265	4.38001	1.18676e-05	2.41281e-05
ENSG00000254952	NA	AP001257.1	lincRNA	1.81925	-4.05816	0.651718	-6.22686	4.75862e-10	1.25682e-09
ENSG00000197410	dachsous cadherin-related 2 [Source:HGNC Symbol;Acc:HGNC:23111]	DCHS2	protein_coding	3.1672	6.72441	0.553538	12.1481	5.87341e-34	3.74095e-33
ENSG00000077097	topoisomerase (DNA) II beta [Source:HGNC Symbol;Acc:HGNC:11990]	TOP2B	protein_coding	1355.48	1.51075	0.126497	11.9429	7.06742e-33	4.34374e-32
ENSG00000221164	Small nucleolar RNA SNORA11 [Source:RFAM;Acc:RF00614]	SNORA11	snoRNA	1.37974	2.68172	0.621571	4.31442	1.60025e-05	3.22228e-05
ENSG00000262691	NA	CTC-277H1.7	processed_transcript	1.82133	3.33304	0.741243	4.49655	6.90643e-06	1.42647e-05
ENSG00000135476	extra spindle pole bodies like 1, separase [Source:HGNC Symbol;Acc:HGNC:16856]	ESPL1	protein_coding	194.399	1.08707	0.315184	3.449	0.000562676	0.00100104
ENSG00000143858	synaptotagmin 2 [Source:HGNC Symbol;Acc:HGNC:11510]	SYT2	protein_coding	23.9657	6.72164	0.547861	12.2689	1.33091e-34	8.64052e-34
ENSG00000243836	WDR86 antisense RNA 1 [Source:HGNC Symbol;Acc:HGNC:41186]	WDR86-AS1	processed_transcript	2.20642	1.83964	0.547364	3.3609	0.000776878	0.00136589
ENSG00000074317	synuclein beta [Source:HGNC Symbol;Acc:HGNC:11140]	SNCB	protein_coding	4.94251	6.72024	0.544995	12.3308	6.18083e-35	4.05777e-34
ENSG00000221598	microRNA 1249 [Source:HGNC Symbol;Acc:HGNC:35315]	MIR1249	miRNA	1.82774	-1.90361	0.723122	-2.63249	0.0084762	0.0133609
ENSG00000106633	glucokinase [Source:HGNC Symbol;Acc:HGNC:4195]	GCK	protein_coding	3.1299	6.71739	0.562866	11.9343	7.8455e-33	4.81473e-32
ENSG00000088340	fer-1 like family member 4, pseudogene [Source:HGNC Symbol;Acc:HGNC:15801]	FER1L4	transcribed_unitary_pseudogene	1.83659	4.58122	0.689484	6.64442	3.04406e-11	8.53449e-11
ENSG00000236409	neurotrophin receptor associated death domain, pseudogene [Source:HGNC Symbol;Acc:HGNC:19337]	NRADDP	unitary_pseudogene	1.83781	3.96194	0.560174	7.07269	1.51957e-12	4.50624e-12
ENSG00000266356	NA	RP11-578C11.2	unprocessed_pseudogene	1.83793	-4.68575	0.654465	-7.15967	8.08734e-13	2.42108e-12
ENSG00000232811	NA	RP11-96K19.2	antisense	1.84027	-4.28793	0.640012	-6.69977	2.08751e-11	5.8964e-11
ENSG00000256271	CACNA1C antisense RNA 2 [Source:HGNC Symbol;Acc:HGNC:40118]	CACNA1C-AS2	antisense	1.84364	1.4605	0.392822	3.71797	0.000200831	0.000370467
ENSG00000273568	NA	RP11-417L19.6	sense_intronic	3.49049	1.22809	0.369381	3.32472	0.000885073	0.00154759
ENSG00000272525	NA	RP11-79P5.9	lincRNA	1.84385	1.72202	0.399057	4.31524	1.59429e-05	3.21107e-05
ENSG00000259556	NA	RP11-56B16.2	unprocessed_pseudogene	1.8445	5.36355	0.612733	8.75349	2.06852e-18	7.79304e-18
ENSG00000260552	NA	RP11-49I11.1	antisense	1.84472	1.14346	0.459663	2.4876	0.0128608	0.0198107
ENSG00000183199	heat shock protein 90 alpha family class B member 3, pseudogene [Source:HGNC Symbol;Acc:HGNC:5259]	HSP90AB3P	processed_pseudogene	1.84524	1.34405	0.423147	3.17632	0.00149157	0.00255069
ENSG00000184923	NUT family member 2A [Source:HGNC Symbol;Acc:HGNC:23438]	NUTM2A	protein_coding	1.84571	-1.88822	0.55832	-3.38197	0.000719682	0.00126978
ENSG00000196159	FAT atypical cadherin 4 [Source:HGNC Symbol;Acc:HGNC:23109]	FAT4	protein_coding	74.8041	6.71174	0.537879	12.4782	9.82314e-36	6.60976e-35
ENSG00000136425	calcium and integrin binding family member 2 [Source:HGNC Symbol;Acc:HGNC:24579]	CIB2	protein_coding	56.3048	6.71052	0.548332	12.2381	1.94633e-34	1.25662e-33
ENSG00000280099	NA	RP11-33E12.2	TEC	1.85534	4.53627	0.612793	7.40261	1.33529e-13	4.12927e-13
ENSG00000232524	NA	RP11-332K15.1	antisense	1.85884	5.63669	0.584859	9.63768	5.54246e-22	2.38938e-21
ENSG00000275142	NA	RP5-999L4.2	lincRNA	1.85989	-3.7148	0.623266	-5.96022	2.51897e-09	6.43096e-09
ENSG00000255568	BRWD1 antisense RNA 2 [Source:HGNC Symbol;Acc:HGNC:16423]	BRWD1-AS2	antisense	1.8611	-1.3055	0.467973	-2.78969	0.00527591	0.00851916
ENSG00000253477	NA	RP11-1C8.4	antisense	1.86236	4.52727	0.787043	5.75226	8.80594e-09	2.18238e-08
ENSG00000151962	RNA binding motif protein 46 [Source:HGNC Symbol;Acc:HGNC:28401]	RBM46	protein_coding	3.92358	6.70567	0.954836	7.02285	2.17384e-12	6.4116e-12
ENSG00000212743	NA	RP11-563J2.3	lincRNA	1.86621	-2.39683	0.649882	-3.6881	0.000225934	0.000415241
ENSG00000272540	NA	XXbac-BPG252P9.9	antisense	1.62268	2.52191	0.58306	4.3253	1.52327e-05	3.07331e-05
ENSG00000178184	par-6 family cell polarity regulator gamma [Source:HGNC Symbol;Acc:HGNC:16076]	PARD6G	protein_coding	24.6897	6.70444	0.443627	15.1128	1.33363e-51	1.4429e-50
ENSG00000103021	coiled-coil domain containing 113 [Source:HGNC Symbol;Acc:HGNC:25002]	CCDC113	protein_coding	15.9881	6.70284	0.424566	15.7875	3.79142e-56	4.6281e-55
ENSG00000230838	long intergenic non-protein coding RNA 1614 [Source:HGNC Symbol;Acc:HGNC:51847]	LINC01614	lincRNA	1.87743	-3.93967	0.698779	-5.63793	1.72105e-08	4.19751e-08
ENSG00000006047	Y-box binding protein 2 [Source:HGNC Symbol;Acc:HGNC:17948]	YBX2	protein_coding	25.9698	6.69631	0.312608	21.4208	8.55623e-102	3.02361e-100
ENSG00000166448	transmembrane protein 130 [Source:HGNC Symbol;Acc:HGNC:25429]	TMEM130	protein_coding	21.3098	6.68577	0.78949	8.46846	2.48653e-17	8.97549e-17
ENSG00000127311	DNA helicase B [Source:HGNC Symbol;Acc:HGNC:17196]	HELB	protein_coding	90.8234	1.01585	0.268432	3.78441	0.000154076	0.000287568
ENSG00000117477	coiled-coil domain containing 181 [Source:HGNC Symbol;Acc:HGNC:28051]	CCDC181	protein_coding	4.76298	6.68531	0.550097	12.153	5.53244e-34	3.5256e-33
ENSG00000182628	spindle and kinetochore associated complex subunit 2 [Source:HGNC Symbol;Acc:HGNC:28006]	SKA2	protein_coding	186.638	1.26958	0.183533	6.91746	4.59804e-12	1.33753e-11
ENSG00000241634	NA	RP11-381E24.1	processed_pseudogene	4.31134	1.87421	0.268051	6.99202	2.70965e-12	7.95375e-12
ENSG00000134817	apelin receptor [Source:HGNC Symbol;Acc:HGNC:339]	APLNR	protein_coding	0.433473	2.83274	1.25351	2.25985	0.0238304	0.035375
ENSG00000185739	sarcalumenin [Source:HGNC Symbol;Acc:HGNC:11295]	SRL	protein_coding	0.805727	2.15244	0.899088	2.39403	0.0166645	0.0252579
ENSG00000139116	kinesin family member 21A [Source:HGNC Symbol;Acc:HGNC:19349]	KIF21A	protein_coding	60.1516	6.68447	0.389357	17.168	4.61101e-66	7.21775e-65
ENSG00000162631	netrin G1 [Source:HGNC Symbol;Acc:HGNC:23319]	NTNG1	protein_coding	7.94777	6.68412	0.705389	9.4758	2.6473e-21	1.11446e-20
ENSG00000277954	NA	RP11-679B19.1	antisense	1.88471	-4.1362	0.656315	-6.30216	2.93518e-10	7.84077e-10
ENSG00000157404	KIT proto-oncogene receptor tyrosine kinase [Source:HGNC Symbol;Acc:HGNC:6342]	KIT	protein_coding	61.8658	6.67803	0.647418	10.3149	6.03694e-25	2.87507e-24
ENSG00000233611	NA	AC079135.1	antisense	1.88798	5.5244	1.16869	4.72699	2.27873e-06	4.881e-06
ENSG00000241484	Rho GTPase activating protein 8 [Source:HGNC Symbol;Acc:HGNC:677]	ARHGAP8	protein_coding	1.8889	1.36987	0.398595	3.43675	0.000588737	0.00104596
ENSG00000187323	DCC netrin 1 receptor [Source:HGNC Symbol;Acc:HGNC:2701]	DCC	protein_coding	3.64108	6.67384	0.649772	10.271	9.51671e-25	4.50348e-24
ENSG00000163762	transmembrane 4 L six family member 18 [Source:HGNC Symbol;Acc:HGNC:25181]	TM4SF18	protein_coding	4.1142	6.67022	0.579327	11.5137	1.12481e-30	6.47114e-30
ENSG00000133665	DPY30 domain containing 2 [Source:HGNC Symbol;Acc:HGNC:23468]	DYDC2	protein_coding	3.00075	6.66486	0.551904	12.0761	1.41205e-33	8.86274e-33
ENSG00000228648	NA	RP11-568A7.2	lincRNA	1.89392	5.52833	1.16788	4.73364	2.20532e-06	4.73036e-06
ENSG00000132932	ATPase phospholipid transporting 8A2 [Source:HGNC Symbol;Acc:HGNC:13533]	ATP8A2	protein_coding	19.5112	6.66462	0.370457	17.9903	2.32188e-72	4.26837e-71
ENSG00000214776	NA	RP11-726G1.1	transcribed_unprocessed_pseudogene	17.4111	2.12522	0.498556	4.26274	2.01932e-05	4.03799e-05
ENSG00000146013	GDNF family receptor alpha 3 [Source:HGNC Symbol;Acc:HGNC:4245]	GFRA3	protein_coding	3.10482	6.6635	0.547419	12.1726	4.35146e-34	2.7824e-33
ENSG00000124406	ATPase phospholipid transporting 8A1 [Source:HGNC Symbol;Acc:HGNC:13531]	ATP8A1	protein_coding	216.342	1.0445	0.300555	3.47525	0.000510373	0.000911222
ENSG00000250400	long intergenic non-protein coding RNA 977 [Source:HGNC Symbol;Acc:HGNC:48902]	LINC00977	lincRNA	1.89599	-1.97971	0.799675	-2.47564	0.0132998	0.0204331
ENSG00000072571	hyaluronan mediated motility receptor [Source:HGNC Symbol;Acc:HGNC:5012]	HMMR	protein_coding	230.079	1.81005	0.4159	4.35213	1.34821e-05	2.72953e-05
ENSG00000262601	NA	NA	NA	1.90015	4.92101	0.579329	8.49433	1.99077e-17	7.21504e-17
ENSG00000255145	STX17 antisense RNA 1 [Source:HGNC Symbol;Acc:HGNC:51174]	STX17-AS1	antisense	1.90175	3.38157	0.519581	6.50825	7.60291e-11	2.09172e-10
ENSG00000272173	NA	U47924.31	antisense	1.90204	2.71469	0.449405	6.04063	1.53511e-09	3.96117e-09
ENSG00000127990	sarcoglycan epsilon [Source:HGNC Symbol;Acc:HGNC:10808]	SGCE	protein_coding	29.5104	6.65674	0.708602	9.39418	5.76655e-21	2.40045e-20
ENSG00000128610	FEZ family zinc finger 1 [Source:HGNC Symbol;Acc:HGNC:22788]	FEZF1	protein_coding	3.04398	6.65573	0.553286	12.0295	2.48753e-33	1.55021e-32
ENSG00000167861	HID1 domain containing [Source:HGNC Symbol;Acc:HGNC:15736]	HID1	protein_coding	19.271	6.65527	0.356002	18.6945	5.49233e-78	1.16789e-76
ENSG00000164398	acyl-CoA synthetase long-chain family member 6 [Source:HGNC Symbol;Acc:HGNC:16496]	ACSL6	protein_coding	3.03476	6.64806	0.547359	12.1457	6.04589e-34	3.84981e-33
ENSG00000123473	SCL/TAL1 interrupting locus [Source:HGNC Symbol;Acc:HGNC:10879]	STIL	protein_coding	146.837	1.89988	0.241393	7.87048	3.53273e-15	1.16933e-14
ENSG00000133401	PDZ domain containing 2 [Source:HGNC Symbol;Acc:HGNC:18486]	PDZD2	protein_coding	22.7119	6.64222	0.785818	8.45262	2.84833e-17	1.02603e-16
ENSG00000142910	tubulointerstitial nephritis antigen like 1 [Source:HGNC Symbol;Acc:HGNC:19168]	TINAGL1	protein_coding	14.4603	6.6398	0.682119	9.73408	2.15754e-22	9.41526e-22
ENSG00000228382	ITPKB intronic transcript 1 [Source:HGNC Symbol;Acc:HGNC:41349]	ITPKB-IT1	sense_intronic	1.91511	-2.45223	0.756139	-3.24309	0.00118241	0.00204436
ENSG00000198963	RAR related orphan receptor B [Source:HGNC Symbol;Acc:HGNC:10259]	RORB	protein_coding	5.78379	6.63798	0.877472	7.5649	3.88174e-14	1.22903e-13
ENSG00000226334	NA	RP11-217B7.2	antisense	1.92332	-2.03284	0.644798	-3.15267	0.00161784	0.00275645
ENSG00000101204	cholinergic receptor nicotinic alpha 4 subunit [Source:HGNC Symbol;Acc:HGNC:1958]	CHRNA4	protein_coding	3.16446	6.63715	0.639558	10.3777	3.1318e-25	1.50907e-24
ENSG00000272659	NA	NA	NA	1.92604	-3.42351	0.520414	-6.57844	4.75417e-11	1.32084e-10
ENSG00000174343	cholinergic receptor nicotinic alpha 9 subunit [Source:HGNC Symbol;Acc:HGNC:14079]	CHRNA9	protein_coding	2.96085	6.63614	0.559139	11.8685	1.72528e-32	1.04832e-31
ENSG00000245080	microRNA 3150b [Source:HGNC Symbol;Acc:HGNC:38938]	MIR3150B	antisense	1.92768	-3.09157	0.709966	-4.35453	1.33352e-05	2.70047e-05
ENSG00000173947	primary cilia formation [Source:HGNC Symbol;Acc:HGNC:27009]	PIFO	protein_coding	18.3565	6.63462	0.373377	17.7692	1.22368e-70	2.16524e-69
ENSG00000257524	NA	RP11-203J24.9	processed_transcript	1.93203	-2.94219	0.646909	-4.54808	5.41385e-06	1.12767e-05
ENSG00000228701	TNKS2 antisense RNA 1 (head to head) [Source:HGNC Symbol;Acc:HGNC:45173]	TNKS2-AS1	antisense	0.858892	1.82799	0.717972	2.54604	0.0108952	0.0169713
ENSG00000143768	left-right determination factor 2 [Source:HGNC Symbol;Acc:HGNC:3122]	LEFTY2	protein_coding	4.31376	6.63434	0.994895	6.66838	2.5864e-11	7.27129e-11
ENSG00000226711	family with sequence similarity 66 member C [Source:HGNC Symbol;Acc:HGNC:21644]	FAM66C	antisense	1.93317	2.37324	0.493876	4.80534	1.54492e-06	3.34715e-06
ENSG00000187848	purinergic receptor P2X 2 [Source:HGNC Symbol;Acc:HGNC:15459]	P2RX2	protein_coding	3.1427	6.63347	0.573306	11.5706	5.81075e-31	3.37221e-30
ENSG00000158352	shroom family member 4 [Source:HGNC Symbol;Acc:HGNC:29215]	SHROOM4	protein_coding	13.5571	6.63119	0.608379	10.8998	1.15552e-27	6.03179e-27
ENSG00000227896	NA	RP11-77P6.2	antisense	2.81662	1.53152	0.389224	3.93482	8.32601e-05	0.000158849
ENSG00000240489	SET pseudogene 14 [Source:HGNC Symbol;Acc:HGNC:42933]	SETP14	processed_pseudogene	0.878032	2.57353	0.664182	3.87473	0.000106742	0.000201846
ENSG00000114529	chromosome 3 open reading frame 52 [Source:HGNC Symbol;Acc:HGNC:26255]	C3orf52	protein_coding	25.2507	6.62735	0.723978	9.15407	5.48265e-20	2.20275e-19
ENSG00000274943	NA	RP11-351C21.2	sense_intronic	1.65763	1.91898	0.510919	3.75594	0.00017269	0.000320579
ENSG00000203721	long intergenic non-protein coding RNA 862 [Source:HGNC Symbol;Acc:HGNC:21901]	LINC00862	lincRNA	1.93536	3.7734	0.656788	5.74523	9.17985e-09	2.2723e-08
ENSG00000249825	uncharacterized LOC101929215 [Source:EntrezGene;Acc:101929215]	CTD-2201I18.1	antisense	1.93846	-3.36865	0.667748	-5.0448	4.53994e-07	1.01651e-06
ENSG00000060140	serine/threonine/tyrosine kinase 1 [Source:HGNC Symbol;Acc:HGNC:18889]	STYK1	protein_coding	3.13534	6.62586	0.578961	11.4444	2.50871e-30	1.42724e-29
ENSG00000231426	NA	RP5-899B16.1	lincRNA	1.93987	-4.21465	0.586497	-7.18614	6.66503e-13	2.0031e-12
ENSG00000108852	membrane palmitoylated protein 2 [Source:HGNC Symbol;Acc:HGNC:7220]	MPP2	protein_coding	34.2277	6.62388	0.389373	17.0117	6.72988e-65	1.02854e-63
ENSG00000237595	NA	RP11-112L6.3	lincRNA	0.680998	3.70405	0.846753	4.37442	1.21755e-05	2.47336e-05
ENSG00000126950	transmembrane protein 35A [Source:HGNC Symbol;Acc:HGNC:25864]	TMEM35A	protein_coding	11.3016	6.62248	0.760206	8.71143	3.0006e-18	1.1234e-17
ENSG00000157734	sorting nexin 22 [Source:HGNC Symbol;Acc:HGNC:16315]	SNX22	protein_coding	26.314	1.76904	0.395525	4.47263	7.7264e-06	1.5909e-05
ENSG00000173705	sushi domain containing 5 [Source:HGNC Symbol;Acc:HGNC:29061]	SUSD5	protein_coding	13.9354	6.62231	0.455644	14.534	7.38293e-48	7.12194e-47
ENSG00000237863	NA	RP6-24A23.3	antisense	1.94354	5.57575	0.570327	9.77642	1.42154e-22	6.24339e-22
ENSG00000251292	endogenous retrovirus group H member 1 [Source:HGNC Symbol;Acc:HGNC:39053]	ERVH-1	lincRNA	1.94696	5.38846	1.32062	4.08026	4.49845e-05	8.77677e-05
ENSG00000237594	NA	AP000251.3	antisense	1.94757	4.53788	0.527563	8.60158	7.86291e-18	2.90047e-17
ENSG00000064300	nerve growth factor receptor [Source:HGNC Symbol;Acc:HGNC:7809]	NGFR	protein_coding	22.8367	6.60939	0.474033	13.9429	3.47612e-44	3.01567e-43
ENSG00000224848	NA	RP11-535M15.1	lincRNA	1.94945	5.37882	0.556555	9.6645	4.26711e-22	1.8454e-21
ENSG00000105251	Src homology 2 domain containing transforming protein D [Source:HGNC Symbol;Acc:HGNC:30633]	SHD	protein_coding	3.46193	6.60634	0.555868	11.8847	1.42121e-32	8.65915e-32
ENSG00000175449	Rieske Fe-S domain containing [Source:HGNC Symbol;Acc:HGNC:29587]	RFESD	protein_coding	11.8208	1.00989	0.243863	4.14121	3.45482e-05	6.7951e-05
ENSG00000240086	NA	RP11-657O9.1	processed_transcript	1.95274	5.91822	0.57068	10.3705	3.37854e-25	1.62509e-24
ENSG00000254585	MAGE family member L2 [Source:HGNC Symbol;Acc:HGNC:6814]	MAGEL2	protein_coding	7.86776	6.60611	0.514676	12.8355	1.03765e-37	7.45601e-37
ENSG00000224905	NA	AP001347.6	antisense	1.95347	3.24506	0.548486	5.9164	3.29066e-09	8.35163e-09
ENSG00000257141	NA	RP11-554D14.7	lincRNA	1.95507	-4.27	0.677419	-6.30333	2.91313e-10	7.78355e-10
ENSG00000215210	RNA binding motif protein, X-linked pseudogene 2 [Source:HGNC Symbol;Acc:HGNC:23284]	RBMXP2	processed_pseudogene	2.12963	2.08681	0.478477	4.36135	1.29262e-05	2.62088e-05
ENSG00000165623	upper zone of growth plate and cartilage matrix associated [Source:HGNC Symbol;Acc:HGNC:25205]	UCMA	protein_coding	2.94998	6.60398	0.611822	10.7939	3.6766e-27	1.88788e-26
ENSG00000241343	ribosomal protein L36a [Source:HGNC Symbol;Acc:HGNC:10359]	RPL36A	protein_coding	23.9537	1.62544	0.217919	7.45892	8.72373e-14	2.72139e-13
ENSG00000181195	proenkephalin [Source:HGNC Symbol;Acc:HGNC:8831]	PENK	protein_coding	1.4404	1.99271	0.505536	3.94178	8.08781e-05	0.000154425
ENSG00000240137	ERICH6 antisense RNA 1 [Source:HGNC Symbol;Acc:HGNC:41205]	ERICH6-AS1	antisense	1.96466	1.95645	0.416352	4.69903	2.61395e-06	5.57764e-06
ENSG00000132026	retbindin [Source:HGNC Symbol;Acc:HGNC:30310]	RTBDN	protein_coding	3.36958	6.59522	0.562477	11.7253	9.45319e-32	5.61612e-31
ENSG00000138376	BRCA1 associated RING domain 1 [Source:HGNC Symbol;Acc:HGNC:952]	BARD1	protein_coding	106.055	1.98576	0.231775	8.56762	1.05644e-17	3.87893e-17
ENSG00000184599	family with sequence similarity 19 member A3, C-C motif chemokine like [Source:HGNC Symbol;Acc:HGNC:21590]	FAM19A3	protein_coding	1.96709	1.8951	0.697053	2.71873	0.00655325	0.0104675
ENSG00000174292	tyrosine kinase non receptor 1 [Source:HGNC Symbol;Acc:HGNC:11940]	TNK1	protein_coding	9.18699	6.58859	0.491405	13.4077	5.45302e-41	4.34826e-40
ENSG00000253520	NA	RP11-798K23.5	processed_pseudogene	1.96944	4.92815	0.589076	8.36589	5.96629e-17	2.11905e-16
ENSG00000102384	centromere protein I [Source:HGNC Symbol;Acc:HGNC:3968]	CENPI	protein_coding	52.961	1.4513	0.316203	4.58976	4.43766e-06	9.30495e-06
ENSG00000090889	kinesin family member 4A [Source:HGNC Symbol;Acc:HGNC:13339]	KIF4A	protein_coding	176.307	1.79804	0.448536	4.00869	6.10555e-05	0.000117739
ENSG00000230445	leucine rich repeat containing 37 member A6, pseudogene [Source:HGNC Symbol;Acc:HGNC:33746]	LRRC37A6P	transcribed_processed_pseudogene	1.96956	5.61696	0.581191	9.66455	4.26473e-22	1.8447e-21
ENSG00000227053	NA	RP11-395B7.4	antisense	1.97074	5.55299	0.623184	8.91068	5.0722e-19	1.96488e-18
ENSG00000151892	GDNF family receptor alpha 1 [Source:HGNC Symbol;Acc:HGNC:4243]	GFRA1	protein_coding	19.6981	6.57882	0.742793	8.85687	8.22927e-19	3.15784e-18
ENSG00000047617	anoctamin 2 [Source:HGNC Symbol;Acc:HGNC:1183]	ANO2	protein_coding	2.96465	6.57771	0.555344	11.8444	2.30116e-32	1.39135e-31
ENSG00000206754	small nucleolar RNA, C/D box 101 [Source:HGNC Symbol;Acc:HGNC:32764]	SNORD101	snoRNA	1.97465	1.66376	0.423196	3.93142	8.44464e-05	0.00016105
ENSG00000095587	tolloid like 2 [Source:HGNC Symbol;Acc:HGNC:11844]	TLL2	protein_coding	5.38897	6.57553	0.542804	12.114	8.90478e-34	5.62648e-33
ENSG00000029534	ankyrin 1 [Source:HGNC Symbol;Acc:HGNC:492]	ANK1	protein_coding	41.9776	6.57493	0.390836	16.8228	1.66253e-63	2.4642e-62
ENSG00000077942	fibulin 1 [Source:HGNC Symbol;Acc:HGNC:3600]	FBLN1	protein_coding	302.968	6.57404	0.605513	10.857	1.8475e-27	9.58683e-27
ENSG00000246130	NA	RP11-875O11.2	antisense	1.98305	5.54001	0.592813	9.3453	9.16297e-21	3.78987e-20
ENSG00000109819	PPARG coactivator 1 alpha [Source:HGNC Symbol;Acc:HGNC:9237]	PPARGC1A	protein_coding	8.81249	1.15852	0.39742	2.9151	0.00355577	0.00584693
ENSG00000169836	tachykinin receptor 3 [Source:HGNC Symbol;Acc:HGNC:11528]	TACR3	protein_coding	2.90566	6.5736	0.611232	10.7547	5.63319e-27	2.87214e-26
ENSG00000105974	caveolin 1 [Source:HGNC Symbol;Acc:HGNC:1527]	CAV1	protein_coding	101.578	6.57256	0.650162	10.1091	5.03349e-24	2.33206e-23
ENSG00000135451	trophinin associated protein [Source:HGNC Symbol;Acc:HGNC:12327]	TROAP	protein_coding	84.492	1.20121	0.438445	2.7397	0.0061495	0.00985268
ENSG00000226445	NA	XXyac-YX65C7_A.2	antisense	1.98863	-2.60246	0.605099	-4.30088	1.7012e-05	3.41966e-05
ENSG00000230658	KLHL7 antisense RNA 1 (head to head) [Source:HGNC Symbol;Acc:HGNC:43431]	KLHL7-AS1	lincRNA	4.41104	1.51277	0.342854	4.41229	1.02285e-05	2.08908e-05
ENSG00000185668	POU class 3 homeobox 1 [Source:HGNC Symbol;Acc:HGNC:9214]	POU3F1	protein_coding	8.56194	6.5653	0.653943	10.0396	1.02122e-23	4.67584e-23
ENSG00000161860	synaptonemal complex central element protein 2 [Source:HGNC Symbol;Acc:HGNC:27411]	SYCE2	protein_coding	2.97006	1.6901	0.343865	4.915	8.87821e-07	1.95052e-06
ENSG00000256525	DNA polymerase gamma 2, accessory subunit [Source:HGNC Symbol;Acc:HGNC:9180]	POLG2	protein_coding	54.9717	1.70499	0.201924	8.44375	3.07321e-17	1.10542e-16
ENSG00000001617	semaphorin 3F [Source:HGNC Symbol;Acc:HGNC:10728]	SEMA3F	protein_coding	66.1998	6.56196	0.342725	19.1464	1.03646e-81	2.41551e-80
ENSG00000267419	NA	CTC-559E9.6	transcribed_unprocessed_pseudogene	2.56783	1.5578	0.442326	3.52183	0.000428582	0.000769724
ENSG00000164114	microtubule associated protein 9 [Source:HGNC Symbol;Acc:HGNC:26118]	MAP9	protein_coding	21.7999	6.55576	0.494432	13.2592	3.99238e-40	3.0951e-39
ENSG00000129474	ajuba LIM protein [Source:HGNC Symbol;Acc:HGNC:20250]	AJUBA	protein_coding	57.9471	6.55248	0.560886	11.6824	1.56871e-31	9.26808e-31
ENSG00000266341	NA	RP5-890E16.4	antisense	1.18406	3.11554	0.877211	3.55164	0.000382842	0.000690809
ENSG00000089472	hephaestin [Source:HGNC Symbol;Acc:HGNC:4866]	HEPH	protein_coding	116.168	6.5516	0.444901	14.726	4.39047e-49	4.3869e-48
ENSG00000270571	NA	RP11-355F16.1	antisense	0.443251	2.62998	0.909304	2.8923	0.00382434	0.00626756
ENSG00000122966	citron rho-interacting serine/threonine kinase [Source:HGNC Symbol;Acc:HGNC:1985]	CIT	protein_coding	165.719	1.59332	0.369974	4.30657	1.65803e-05	3.33561e-05
ENSG00000272742	NA	CTB-43P18.1	antisense	1.99845	1.63087	0.725032	2.24938	0.0244886	0.0362817
ENSG00000256464	tyrosine 3-monooxygenase/tryptophan 5-monooxygenase activation protein beta pseudogene 2 [Source:HGNC Symbol;Acc:HGNC:50295]	YWHABP2	processed_pseudogene	2.00073	-1.93117	0.700537	-2.7567	0.00583886	0.00938375
ENSG00000230896	NA	RP11-767N6.7	sense_intronic	2.00155	2.06649	0.534016	3.86972	0.000108962	0.000205886
ENSG00000130305	NOP2/Sun RNA methyltransferase family member 5 [Source:HGNC Symbol;Acc:HGNC:16385]	NSUN5	protein_coding	189.778	1.02641	0.106522	9.63571	5.64977e-22	2.43393e-21
ENSG00000248161	NA	RP11-499E18.1	lincRNA	2.00247	1.99467	0.554982	3.59411	0.000325504	0.00059047
ENSG00000228107	NA	AP000692.9	sense_overlapping	2.00309	-2.30002	0.683417	-3.36547	0.000764125	0.00134433
ENSG00000259781	NA	RP11-673C5.1	processed_pseudogene	52.8614	1.18129	0.214942	5.49583	3.88876e-08	9.29879e-08
ENSG00000234678	NA	RP11-465N4.4	antisense	2.00635	6.02989	0.575476	10.4781	1.08926e-25	5.30587e-25
ENSG00000165501	leucine rich repeat protein 1 [Source:HGNC Symbol;Acc:HGNC:19742]	LRR1	protein_coding	102.8	1.06103	0.125232	8.47253	2.4012e-17	8.67128e-17
ENSG00000253304	transmembrane protein 200B [Source:HGNC Symbol;Acc:HGNC:33785]	TMEM200B	protein_coding	27.912	6.54874	0.546905	11.9742	4.85201e-33	2.99787e-32
ENSG00000180071	ankyrin repeat domain 18A [Source:HGNC Symbol;Acc:HGNC:23643]	ANKRD18A	protein_coding	5.96594	6.54253	0.600275	10.8992	1.16247e-27	6.06675e-27
ENSG00000260808	NA	CTD-2007L18.5	lincRNA	2.00671	5.03109	0.565992	8.88897	6.16795e-19	2.38146e-18
ENSG00000170846	NA	AC093323.3	lincRNA	54.2352	1.31545	0.205903	6.38866	1.6734e-10	4.5258e-10
ENSG00000130751	neuronal PAS domain protein 1 [Source:HGNC Symbol;Acc:HGNC:7894]	NPAS1	protein_coding	19.8719	6.54122	0.675258	9.68699	3.42464e-22	1.48524e-21
ENSG00000067445	trophinin [Source:HGNC Symbol;Acc:HGNC:12326]	TRO	protein_coding	58.0268	6.53603	0.496226	13.1715	1.28074e-39	9.80826e-39
ENSG00000213420	glypican 2 [Source:HGNC Symbol;Acc:HGNC:4450]	GPC2	protein_coding	34.3153	6.53575	0.275618	23.713	2.64519e-124	1.40013e-122
ENSG00000149428	hypoxia up-regulated 1 [Source:HGNC Symbol;Acc:HGNC:16931]	HYOU1	protein_coding	1635.05	1.45141	0.117719	12.3294	6.29214e-35	4.12864e-34
ENSG00000254911	small Cajal body-specific RNA 9 [Source:HGNC Symbol;Acc:HGNC:32566]	SCARNA9	antisense	2.01385	-1.76611	0.697572	-2.5318	0.011348	0.0176407
ENSG00000258445	NA	RP11-307P22.1	processed_pseudogene	0.969097	2.65933	0.739023	3.59844	0.000320126	0.000581273
ENSG00000213062	NA	RP1-206D15.6	lincRNA	2.01556	1.63495	0.393121	4.1589	3.19784e-05	6.29975e-05
ENSG00000258405	zinc finger protein 578 [Source:HGNC Symbol;Acc:HGNC:26449]	ZNF578	protein_coding	15.6682	6.53249	0.476584	13.7069	9.23053e-43	7.71357e-42
ENSG00000258011	high mobility group AT-hook 1 pseudogene 3 [Source:HGNC Symbol;Acc:HGNC:13323]	HMGA1P3	processed_pseudogene	2.01853	2.83418	0.491013	5.77211	7.8284e-09	1.94502e-08
ENSG00000230042	adenylate kinase 3 pseudogene 3 [Source:HGNC Symbol;Acc:HGNC:39062]	AK3P3	processed_pseudogene	2.01866	2.33648	0.401593	5.81803	5.95466e-09	1.48791e-08
ENSG00000234773	NA	CTD-2666L21.1	transcribed_unprocessed_pseudogene	2.02086	5.49514	0.603237	9.10942	8.28218e-20	3.30265e-19
ENSG00000146904	EPH receptor A1 [Source:HGNC Symbol;Acc:HGNC:3385]	EPHA1	protein_coding	161.753	6.53224	0.598058	10.9224	9.00625e-28	4.7193e-27
ENSG00000250186	NA	RP11-1079K10.4	antisense	2.03373	2.31996	0.59584	3.8936	9.87667e-05	0.000187256
ENSG00000257150	phosphoglycerate mutase 1 pseudogene 5 [Source:HGNC Symbol;Acc:HGNC:42452]	PGAM1P5	transcribed_processed_pseudogene	2.03422	5.65538	1.10505	5.11774	3.09216e-07	6.99875e-07
ENSG00000239969	NA	RP11-163E9.2	transcribed_unprocessed_pseudogene	2.03518	-1.75148	0.506475	-3.45819	0.000543822	0.000968618
ENSG00000131650	kringle containing transmembrane protein 2 [Source:HGNC Symbol;Acc:HGNC:18797]	KREMEN2	protein_coding	12.5608	6.53168	0.503996	12.9598	2.06854e-38	1.52243e-37
ENSG00000259264	NA	NA	NA	2.03668	5.93563	0.71418	8.31111	9.4808e-17	3.34313e-16
ENSG00000276564	NA	CTA-276F8.1	lincRNA	2.04206	1.56909	0.372926	4.20752	2.58188e-05	5.12619e-05
ENSG00000223725	NA	AC007879.5	antisense	2.04527	-2.44259	0.61186	-3.99207	6.55002e-05	0.000125984
ENSG00000101115	spalt like transcription factor 4 [Source:HGNC Symbol;Acc:HGNC:15924]	SALL4	protein_coding	282.526	6.52912	0.547931	11.9159	9.77552e-33	5.97677e-32
ENSG00000141096	dipeptidase 3 [Source:HGNC Symbol;Acc:HGNC:23029]	DPEP3	protein_coding	21.0385	6.52726	0.407046	16.0357	7.19944e-58	9.10496e-57
ENSG00000229525	NA	AC053503.4	antisense	2.04883	3.30181	0.751846	4.3916	1.12519e-05	2.29182e-05
ENSG00000189129	placenta specific 9 [Source:HGNC Symbol;Acc:HGNC:19255]	PLAC9	protein_coding	3.28043	6.52496	0.561594	11.6186	3.31383e-31	1.93873e-30
ENSG00000197261	chromosome 6 open reading frame 141 [Source:HGNC Symbol;Acc:HGNC:21351]	C6orf141	protein_coding	3.24835	6.52484	0.860439	7.58315	3.37256e-14	1.07085e-13
ENSG00000225969	ABHD11 antisense RNA 1 (tail to tail) [Source:HGNC Symbol;Acc:HGNC:18289]	ABHD11-AS1	antisense	2.05825	-3.34044	0.529166	-6.31265	2.74295e-10	7.34084e-10
ENSG00000165995	calcium voltage-gated channel auxiliary subunit beta 2 [Source:HGNC Symbol;Acc:HGNC:1402]	CACNB2	protein_coding	3.22203	6.52447	0.558168	11.6891	1.44973e-31	8.56928e-31
ENSG00000104524	pyrroline-5-carboxylate reductase-like [Source:HGNC Symbol;Acc:HGNC:25846]	PYCRL	protein_coding	16.4503	1.31913	0.316639	4.16604	3.0993e-05	6.11446e-05
ENSG00000138735	phosphodiesterase 5A [Source:HGNC Symbol;Acc:HGNC:8784]	PDE5A	protein_coding	54.0944	6.52446	0.558588	11.6803	1.60813e-31	9.49641e-31
ENSG00000179104	transmembrane and tetratricopeptide repeat containing 2 [Source:HGNC Symbol;Acc:HGNC:25440]	TMTC2	protein_coding	41.6287	1.47224	0.289873	5.07892	3.79582e-07	8.53555e-07
ENSG00000068489	proline rich 11 [Source:HGNC Symbol;Acc:HGNC:25619]	PRR11	protein_coding	201.22	1.31658	0.268525	4.90302	9.43747e-07	2.07043e-06
ENSG00000272732	NA	RP5-1159O4.2	lincRNA	0.811294	1.80167	0.632507	2.84845	0.00439321	0.00715546
ENSG00000276524	NA	RP11-323F24.3	lincRNA	0.563381	1.91928	0.874429	2.1949	0.028171	0.0413769
ENSG00000117519	calponin 3 [Source:HGNC Symbol;Acc:HGNC:2157]	CNN3	protein_coding	319.713	6.52313	0.525521	12.4127	2.23031e-35	1.48125e-34
ENSG00000104723	tumor suppressor candidate 3 [Source:HGNC Symbol;Acc:HGNC:30242]	TUSC3	protein_coding	95.6508	6.52218	0.536509	12.1567	5.28401e-34	3.36991e-33
ENSG00000226383	NA	AC093375.1	lincRNA	2.05958	5.62034	0.570645	9.8491	6.91606e-23	3.07158e-22
ENSG00000137709	POU class 2 homeobox 3 [Source:HGNC Symbol;Acc:HGNC:19864]	POU2F3	protein_coding	4.4043	6.51828	0.567849	11.4789	1.68435e-30	9.63383e-30
ENSG00000107014	relaxin 2 [Source:HGNC Symbol;Acc:HGNC:10027]	RLN2	protein_coding	2.86532	6.51655	0.633005	10.2946	7.45157e-25	3.53439e-24
ENSG00000111247	RAD51 associated protein 1 [Source:HGNC Symbol;Acc:HGNC:16956]	RAD51AP1	protein_coding	198.423	1.57578	0.266126	5.92118	3.19635e-09	8.12066e-09
ENSG00000108384	RAD51 paralog C [Source:HGNC Symbol;Acc:HGNC:9820]	RAD51C	protein_coding	72.426	1.64959	0.15671	10.5264	6.53093e-26	3.20607e-25
ENSG00000227288	NA	RP5-837I24.1	processed_pseudogene	2.06612	1.60524	0.421412	3.80919	0.000139422	0.000261111
ENSG00000188338	solute carrier family 38 member 3 [Source:HGNC Symbol;Acc:HGNC:18044]	SLC38A3	protein_coding	2.84197	6.51429	0.599727	10.8621	1.74698e-27	9.07292e-27
ENSG00000224506	NA	RP1-293L8.2	lincRNA	2.06773	5.74626	1.06503	5.3954	6.83728e-08	1.61248e-07
ENSG00000110076	neurexin 2 [Source:HGNC Symbol;Acc:HGNC:8009]	NRXN2	protein_coding	10.5701	6.50688	0.721084	9.02374	1.81769e-19	7.16113e-19
ENSG00000182601	heparan sulfate-glucosamine 3-sulfotransferase 4 [Source:HGNC Symbol;Acc:HGNC:5200]	HS3ST4	protein_coding	3.76411	6.50434	0.548033	11.8685	1.72485e-32	1.04832e-31
ENSG00000115468	EF-hand domain family member D1 [Source:HGNC Symbol;Acc:HGNC:29556]	EFHD1	protein_coding	4.66956	6.49822	0.57029	11.3946	4.44972e-30	2.51057e-29
ENSG00000111087	GLI family zinc finger 1 [Source:HGNC Symbol;Acc:HGNC:4317]	GLI1	protein_coding	37.8729	6.49497	0.244435	26.5714	1.45361e-155	1.32716e-153
ENSG00000166173	La ribonucleoprotein domain family member 6 [Source:HGNC Symbol;Acc:HGNC:24012]	LARP6	protein_coding	32.4538	6.49341	0.63538	10.2197	1.61805e-24	7.60124e-24
ENSG00000083067	transient receptor potential cation channel subfamily M member 3 [Source:HGNC Symbol;Acc:HGNC:17992]	TRPM3	protein_coding	7.8215	6.49173	0.513039	12.6535	1.07017e-36	7.42468e-36
ENSG00000255624	NA	RP11-564D11.3	transcribed_processed_pseudogene	2.07221	5.2807	0.799314	6.60654	3.93399e-11	1.09657e-10
ENSG00000006747	scinderin [Source:HGNC Symbol;Acc:HGNC:21695]	SCIN	protein_coding	52.8606	1.54094	0.528938	2.91328	0.00357651	0.00587906
ENSG00000258053	NA	CTD-2021H9.3	lincRNA	2.07284	5.71633	1.08805	5.25374	1.49042e-07	3.44385e-07
ENSG00000260361	NA	CTD-2313J17.5	sense_intronic	3.54518	2.68988	0.672744	3.99837	6.3779e-05	0.000122798
ENSG00000040275	spindle apparatus coiled-coil protein 1 [Source:HGNC Symbol;Acc:HGNC:26010]	SPDL1	protein_coding	212.905	1.69484	0.172176	9.84363	7.30258e-23	3.24111e-22
ENSG00000272800	NA	RP11-438L19.1	lincRNA	0.856639	1.56155	0.666557	2.34271	0.0191441	0.0287817
ENSG00000237686	NA	RP5-1120P11.1	antisense	2.07362	5.88095	0.736803	7.98172	1.44314e-15	4.85659e-15
ENSG00000248890	HHIP antisense RNA 1 [Source:HGNC Symbol;Acc:HGNC:44182]	HHIP-AS1	antisense	2.07594	5.67822	0.642483	8.83793	9.75115e-19	3.72918e-18
ENSG00000205246	NA	NA	NA	107.763	1.63449	0.344915	4.73883	2.14951e-06	4.61509e-06
ENSG00000129451	kallikrein related peptidase 10 [Source:HGNC Symbol;Acc:HGNC:6358]	KLK10	protein_coding	5.58863	6.48853	1.11008	5.84512	5.06194e-09	1.27001e-08
ENSG00000205364	metallothionein 1M [Source:HGNC Symbol;Acc:HGNC:14296]	MT1M	protein_coding	20.7538	6.48773	1.32662	4.89041	1.00628e-06	2.20525e-06
ENSG00000228274	NA	RP3-508I15.9	antisense	2.14816	1.893	0.410964	4.60624	4.1001e-06	8.6148e-06
ENSG00000261472	NA	RP11-467I17.1	lincRNA	2.07986	-5.42821	0.649243	-8.36083	6.22772e-17	2.20966e-16
ENSG00000276791	NA	CTD-2270P14.5	lincRNA	6.63929	1.2335	0.259728	4.74919	2.04231e-06	4.39337e-06
ENSG00000069535	monoamine oxidase B [Source:HGNC Symbol;Acc:HGNC:6834]	MAOB	protein_coding	4.37005	6.48627	0.579547	11.192	4.46437e-29	2.44743e-28
ENSG00000100629	centrosomal protein 128 [Source:HGNC Symbol;Acc:HGNC:20359]	CEP128	protein_coding	66.0752	1.16169	0.220541	5.26745	1.38332e-07	3.20301e-07
ENSG00000101282	R-spondin 4 [Source:HGNC Symbol;Acc:HGNC:16175]	RSPO4	protein_coding	3.91179	6.47427	0.568019	11.398	4.27946e-30	2.41617e-29
ENSG00000198924	DNA cross-link repair 1A [Source:HGNC Symbol;Acc:HGNC:17660]	DCLRE1A	protein_coding	124.289	1.1862	0.147922	8.01913	1.06501e-15	3.59966e-15
ENSG00000174403	C20orf166 antisense RNA 1 [Source:HGNC Symbol;Acc:HGNC:26393]	C20orf166-AS1	antisense	2.08366	5.61728	0.638495	8.79769	1.39666e-18	5.30581e-18
ENSG00000224165	DNAJC27 antisense RNA 1 [Source:HGNC Symbol;Acc:HGNC:42943]	DNAJC27-AS1	antisense	2.08468	-2.72674	0.549437	-4.96279	6.94862e-07	1.53691e-06
ENSG00000135750	potassium two pore domain channel subfamily K member 1 [Source:HGNC Symbol;Acc:HGNC:6272]	KCNK1	protein_coding	12.6224	6.47365	0.444192	14.574	4.11089e-48	4.00331e-47
ENSG00000113209	protocadherin beta 5 [Source:HGNC Symbol;Acc:HGNC:8690]	PCDHB5	protein_coding	22.1795	6.47221	0.321833	20.1105	5.9762e-90	1.64731e-88
ENSG00000268729	NA	CTD-2105E13.14	antisense	2.09984	-3.88558	0.646627	-6.009	1.86672e-09	4.79569e-09
ENSG00000260339	HEXA antisense RNA 1 [Source:HGNC Symbol;Acc:HGNC:25810]	HEXA-AS1	antisense	2.09988	-2.59343	0.594833	-4.35993	1.30103e-05	2.63707e-05
ENSG00000207442	small nucleolar RNA, C/D box 116-6 [Source:HGNC Symbol;Acc:HGNC:33072]	SNORD116-6	snoRNA	2.09996	5.58627	0.574834	9.71806	2.52556e-22	1.10017e-21
ENSG00000130558	olfactomedin 1 [Source:HGNC Symbol;Acc:HGNC:17187]	OLFM1	protein_coding	68.7203	6.46931	0.28613	22.6097	3.47817e-113	1.45775e-111
ENSG00000273893	NA	RP1-101A2.1	sense_intronic	2.10304	2.3175	0.383767	6.03882	1.55246e-09	4.00508e-09
ENSG00000260388	long intergenic non-protein coding RNA 562 [Source:HGNC Symbol;Acc:HGNC:43706]	LINC00562	lincRNA	2.10717	3.26882	0.501374	6.51973	7.04358e-11	1.94044e-10
ENSG00000199568	RNA, U5A small nuclear 1 [Source:HGNC Symbol;Acc:HGNC:10211]	RNU5A-1	snRNA	2.1117	-4.82486	0.989194	-4.87757	1.07403e-06	2.35037e-06
ENSG00000275160	NA	RP11-187C18.3	processed_pseudogene	2.11409	-3.11121	0.624436	-4.98244	6.27884e-07	1.39328e-06
ENSG00000262136	NA	CTD-2033A16.3	antisense	1.59455	2.22676	0.66504	3.34831	0.000813047	0.00142652
ENSG00000001626	cystic fibrosis transmembrane conductance regulator [Source:HGNC Symbol;Acc:HGNC:1884]	CFTR	protein_coding	3.58031	6.46723	0.56522	11.442	2.57978e-30	1.46665e-29
ENSG00000278987	NA	LA16c-431H6.7	TEC	2.12489	2.68295	0.532407	5.03928	4.67295e-07	1.04524e-06
ENSG00000130876	solute carrier family 7 member 10 [Source:HGNC Symbol;Acc:HGNC:11058]	SLC7A10	protein_coding	4.94544	6.46513	0.558139	11.5834	5.00431e-31	2.91177e-30
ENSG00000273306	NA	RP11-527J8.1	antisense	1.96257	1.15864	0.439581	2.63578	0.00839436	0.0132421
ENSG00000197969	vacuolar protein sorting 13 homolog A [Source:HGNC Symbol;Acc:HGNC:1908]	VPS13A	protein_coding	273.658	1.60098	0.153496	10.4301	1.80667e-25	8.76395e-25
ENSG00000198046	zinc finger protein 667 [Source:HGNC Symbol;Acc:HGNC:28854]	ZNF667	protein_coding	28.0813	6.46482	0.314933	20.5276	1.22085e-93	3.63885e-92
ENSG00000188227	zinc finger protein 793 [Source:HGNC Symbol;Acc:HGNC:33115]	ZNF793	protein_coding	14.2892	6.4648	0.46579	13.8792	8.46509e-44	7.27441e-43
ENSG00000105357	myosin heavy chain 14 [Source:HGNC Symbol;Acc:HGNC:23212]	MYH14	protein_coding	68.2344	6.46438	0.296109	21.8311	1.17589e-105	4.42263e-104
ENSG00000228038	vomeronasal 1 receptor 51 pseudogene [Source:HGNC Symbol;Acc:HGNC:37371]	VN1R51P	processed_pseudogene	2.13241	5.64227	1.20854	4.66867	3.03151e-06	6.43507e-06
ENSG00000139971	chromosome 14 open reading frame 37 [Source:HGNC Symbol;Acc:HGNC:19846]	C14orf37	protein_coding	45.0662	6.46351	0.44341	14.5768	3.94475e-48	3.84304e-47
ENSG00000259049	NA	RP11-589M4.1	antisense	2.13964	1.2237	0.476768	2.56665	0.0102686	0.0160297
ENSG00000152104	protein tyrosine phosphatase, non-receptor type 14 [Source:HGNC Symbol;Acc:HGNC:9647]	PTPN14	protein_coding	159.242	6.46127	0.52323	12.3488	4.9434e-35	3.25496e-34
ENSG00000222020	NA	AC062017.1	antisense	2.1426	-2.89031	0.520941	-5.54825	2.88536e-08	6.94137e-08
ENSG00000049283	epsin 3 [Source:HGNC Symbol;Acc:HGNC:18235]	EPN3	protein_coding	3.26654	6.46103	0.569191	11.3513	7.31089e-30	4.09664e-29
ENSG00000253161	long intergenic non-protein coding RNA 1605 [Source:HGNC Symbol;Acc:HGNC:51654]	LINC01605	lincRNA	2.14313	-5.14004	0.624779	-8.22698	1.91996e-16	6.6895e-16
ENSG00000227486	NA	RP13-188A5.1	lincRNA	2.14519	3.67894	0.596331	6.1693	6.85949e-10	1.80008e-09
ENSG00000211451	gonadotropin releasing hormone receptor 2 (pseudogene) [Source:HGNC Symbol;Acc:HGNC:16341]	GNRHR2	unitary_pseudogene	2.75227	2.00346	0.360987	5.54996	2.85741e-08	6.87749e-08
ENSG00000161149	tubulin alpha 3f pseudogene [Source:HGNC Symbol;Acc:HGNC:24067]	TUBA3FP	transcribed_unprocessed_pseudogene	2.14562	3.6024	0.537304	6.70458	2.01989e-11	5.7146e-11
ENSG00000223969	NA	AC002456.2	antisense	2.14715	4.57518	0.62484	7.32216	2.44009e-13	7.45751e-13
ENSG00000164411	gap junction protein beta 7 [Source:HGNC Symbol;Acc:HGNC:16690]	GJB7	protein_coding	5.47548	6.4547	0.568777	11.3484	7.5554e-30	4.23075e-29
ENSG00000099204	actin binding LIM protein 1 [Source:HGNC Symbol;Acc:HGNC:78]	ABLIM1	protein_coding	146.067	6.45381	0.420495	15.3481	3.64511e-53	4.11415e-52
ENSG00000231412	NA	CTC-490G23.2	lincRNA	2.14812	4.07193	1.11582	3.64926	0.000262993	0.000480589
ENSG00000227495	NA	AC109333.10	antisense	2.14859	-2.8702	0.579936	-4.94916	7.45345e-07	1.64545e-06
ENSG00000278238	NA	RP11-245D16.4	lincRNA	2.1503	2.0428	0.373789	5.46512	4.62604e-08	1.10178e-07
ENSG00000230148	HOXB cluster antisense RNA 1 [Source:HGNC Symbol;Acc:HGNC:43744]	HOXB-AS1	antisense	2.152	-4.30942	0.579903	-7.43127	1.07556e-13	3.33659e-13
ENSG00000260430	NA	RP11-626G11.4	lincRNA	2.15681	-2.65117	0.645301	-4.10842	3.98377e-05	7.80173e-05
ENSG00000100721	T-cell leukemia/lymphoma 1A [Source:HGNC Symbol;Acc:HGNC:11648]	TCL1A	protein_coding	3.3036	6.4538	0.577636	11.1728	5.54226e-29	3.03023e-28
ENSG00000224812	TMEM72 antisense RNA 1 [Source:HGNC Symbol;Acc:HGNC:27349]	TMEM72-AS1	antisense	2.1579	-2.95969	0.706686	-4.18812	2.8127e-05	5.56916e-05
ENSG00000145113	mucin 4, cell surface associated [Source:HGNC Symbol;Acc:HGNC:7514]	MUC4	protein_coding	3.11143	6.45082	0.887791	7.26614	3.69906e-13	1.1234e-12
ENSG00000274270	NA	RP11-34F20.7	sense_intronic	2.16355	-2.30291	0.633462	-3.63544	0.000277509	0.000506022
ENSG00000160801	parathyroid hormone 1 receptor [Source:HGNC Symbol;Acc:HGNC:9608]	PTH1R	protein_coding	3.7367	6.44005	0.613387	10.4992	8.71395e-26	4.259e-25
ENSG00000249115	HAUS augmin like complex subunit 5 [Source:HGNC Symbol;Acc:HGNC:29130]	HAUS5	protein_coding	69.7839	1.15889	0.203735	5.68823	1.28365e-08	3.1558e-08
ENSG00000144834	transgelin 3 [Source:HGNC Symbol;Acc:HGNC:29868]	TAGLN3	protein_coding	2.74424	6.43885	0.639232	10.0728	7.28758e-24	3.35614e-23
ENSG00000228444	NA	RP11-173B14.4	sense_intronic	0.481134	1.952	0.840919	2.32127	0.0202721	0.0303868
ENSG00000279174	NA	RP11-1099M24.9	TEC	2.16432	-4.33493	0.599296	-7.23336	4.7119e-13	1.4257e-12
ENSG00000152779	solute carrier family 16 member 12 [Source:HGNC Symbol;Acc:HGNC:23094]	SLC16A12	protein_coding	3.41079	6.43494	0.566052	11.3681	6.0285e-30	3.3881e-29
ENSG00000274248	NA	AJ011932.1	lincRNA	2.16632	6.09385	0.633255	9.62307	6.38981e-22	2.74648e-21
ENSG00000187730	gamma-aminobutyric acid type A receptor delta subunit [Source:HGNC Symbol;Acc:HGNC:4084]	GABRD	protein_coding	3.44437	6.43479	0.552048	11.6562	2.13301e-31	1.25447e-30
ENSG00000125378	bone morphogenetic protein 4 [Source:HGNC Symbol;Acc:HGNC:1071]	BMP4	protein_coding	34.5769	6.42995	0.504897	12.7352	3.7697e-37	2.65587e-36
ENSG00000250420	acetoacetyl-CoA synthetase pseudogene 1 [Source:HGNC Symbol;Acc:HGNC:18226]	AACSP1	transcribed_unprocessed_pseudogene	2.16819	3.39319	0.473656	7.16381	7.84638e-13	2.35095e-12
ENSG00000154743	tRNA splicing endonuclease subunit 2 [Source:HGNC Symbol;Acc:HGNC:28422]	TSEN2	protein_coding	49.1343	1.73253	0.177234	9.77542	1.43557e-22	6.30389e-22
ENSG00000225548	NA	AC098973.2	lincRNA	2.1695	5.9167	0.632577	9.35333	8.49327e-21	3.51821e-20
ENSG00000076716	glypican 4 [Source:HGNC Symbol;Acc:HGNC:4452]	GPC4	protein_coding	963.328	6.42808	0.372821	17.2417	1.29089e-66	2.06409e-65
ENSG00000184194	G protein-coupled receptor 173 [Source:HGNC Symbol;Acc:HGNC:18186]	GPR173	protein_coding	9.32304	6.42354	0.468803	13.702	9.87685e-43	8.24246e-42
ENSG00000115353	tachykinin receptor 1 [Source:HGNC Symbol;Acc:HGNC:11526]	TACR1	protein_coding	3.15119	6.42349	0.569889	11.2715	1.81471e-29	1.00563e-28
ENSG00000230615	NA	RP5-1198O20.4	lincRNA	2.18352	2.64025	0.482285	5.47446	4.38836e-08	1.04659e-07
ENSG00000205358	metallothionein 1H [Source:HGNC Symbol;Acc:HGNC:7400]	MT1H	protein_coding	46.4599	6.42227	0.692146	9.27878	1.71425e-20	7.03223e-20
ENSG00000260589	STAM antisense RNA 1 (head to head) [Source:HGNC Symbol;Acc:HGNC:49568]	STAM-AS1	antisense	1.46994	1.44404	0.499468	2.89116	0.00383826	0.0062887
ENSG00000147862	nuclear factor I B [Source:HGNC Symbol;Acc:HGNC:7785]	NFIB	protein_coding	10.7346	6.4203	0.648918	9.89385	4.42688e-23	1.97752e-22
ENSG00000274253	NA	RP11-566K19.6	sense_overlapping	2.19209	1.5867	0.472803	3.35595	0.00079094	0.00138922
ENSG00000171126	potassium voltage-gated channel modifier subfamily G member 3 [Source:HGNC Symbol;Acc:HGNC:18306]	KCNG3	protein_coding	19.5083	6.41867	0.448902	14.2986	2.23249e-46	2.0605e-45
ENSG00000159247	tubulin beta pseudogene 5 [Source:HGNC Symbol;Acc:HGNC:23674]	TUBBP5	transcribed_unprocessed_pseudogene	2.19623	3.26775	0.430706	7.58697	3.27463e-14	1.04043e-13
ENSG00000272767	JMJD1C antisense RNA 1 [Source:HGNC Symbol;Acc:HGNC:28222]	JMJD1C-AS1	antisense	2.19655	1.01206	0.432634	2.33929	0.0193205	0.0290381
ENSG00000141052	myocardin [Source:HGNC Symbol;Acc:HGNC:16067]	MYOCD	protein_coding	7.54633	6.41805	0.883908	7.26099	3.84265e-13	1.16628e-12
ENSG00000089356	FXYD domain containing ion transport regulator 3 [Source:HGNC Symbol;Acc:HGNC:4027]	FXYD3	protein_coding	4.76547	6.41709	0.575153	11.1572	6.60578e-29	3.60289e-28
ENSG00000196411	EPH receptor B4 [Source:HGNC Symbol;Acc:HGNC:3395]	EPHB4	protein_coding	183.642	6.41621	0.405979	15.8043	2.90666e-56	3.55516e-55
ENSG00000143375	cingulin [Source:HGNC Symbol;Acc:HGNC:17429]	CGN	protein_coding	115.544	6.41527	0.386154	16.6132	5.58822e-62	7.95172e-61
ENSG00000228395	NA	RP11-216B9.6	antisense	2.20594	-3.18421	0.564504	-5.64072	1.6934e-08	4.13173e-08
ENSG00000273489	NA	RP11-180C16.1	antisense	2.20634	4.60186	0.601012	7.65684	1.90565e-14	6.118e-14
ENSG00000103534	transmembrane channel like 5 [Source:HGNC Symbol;Acc:HGNC:22999]	TMC5	protein_coding	4.93225	6.41212	0.70206	9.1333	6.6444e-20	2.66036e-19
ENSG00000143493	integrator complex subunit 7 [Source:HGNC Symbol;Acc:HGNC:24484]	INTS7	protein_coding	214.283	1.22369	0.121841	10.0434	9.82303e-24	4.50352e-23
ENSG00000251687	NA	RP11-181K12.2	antisense	2.20913	5.78098	1.12527	5.13744	2.78509e-07	6.32705e-07
ENSG00000145626	UDP glycosyltransferase family 3 member A1 [Source:HGNC Symbol;Acc:HGNC:26625]	UGT3A1	protein_coding	4.59483	6.40871	0.560818	11.4274	3.05045e-30	1.73063e-29
ENSG00000117114	adhesion G protein-coupled receptor L2 [Source:HGNC Symbol;Acc:HGNC:18582]	ADGRL2	protein_coding	256.724	6.40856	0.598578	10.7063	9.50859e-27	4.80418e-26
ENSG00000245479	long intergenic non-protein coding RNA 1585 [Source:HGNC Symbol;Acc:HGNC:51432]	LINC01585	sense_overlapping	2.21326	-4.2823	0.644853	-6.64075	3.12101e-11	8.74223e-11
ENSG00000148143	zinc finger protein 462 [Source:HGNC Symbol;Acc:HGNC:21684]	ZNF462	protein_coding	122.777	6.40743	0.47649	13.4471	3.19988e-41	2.56491e-40
ENSG00000275882	inhibitor of kappa light polypeptide gene enhancer in B-cells, kinase gamma pseudogene 1 [Source:HGNC Symbol;Acc:HGNC:24455]	IKBKGP1	unprocessed_pseudogene	2.21672	-1.78616	0.558976	-3.19541	0.0013963	0.00239645
ENSG00000100842	embryonal Fyn-associated substrate [Source:HGNC Symbol;Acc:HGNC:16898]	EFS	protein_coding	19.1004	6.39925	0.691445	9.2549	2.14431e-20	8.75984e-20
ENSG00000171885	aquaporin 4 [Source:HGNC Symbol;Acc:HGNC:637]	AQP4	protein_coding	3.3133	6.39723	0.567798	11.2667	1.9155e-29	1.06076e-28
ENSG00000214077	G protein subunit alpha q pseudogene 1 [Source:HGNC Symbol;Acc:HGNC:4391]	GNAQP1	processed_pseudogene	2.21998	6.17602	0.574382	10.7524	5.77085e-27	2.93989e-26
ENSG00000272630	NA	RP11-344N10.5	lincRNA	2.22069	-2.61751	0.634533	-4.1251	3.70574e-05	7.2729e-05
ENSG00000251689	NA	RP11-478C6.5	processed_pseudogene	2.22962	5.78045	0.890756	6.48938	8.61923e-11	2.36401e-10
ENSG00000186152	leukocyte immunoglobulin-like receptor pseudogene 1 [Source:HGNC Symbol;Acc:HGNC:15496]	LILRP1	unprocessed_pseudogene	2.23081	-4.36446	1.0767	-4.05354	5.0449e-05	9.8032e-05
ENSG00000279199	NA	RP11-749I16.3	TEC	0.387896	1.95248	0.90875	2.14854	0.0316713	0.0461822
ENSG00000232346	NA	SC22CB-1E7.1	processed_pseudogene	0.701008	2.20472	0.673987	3.27116	0.00107107	0.00185982
ENSG00000081479	LDL receptor related protein 2 [Source:HGNC Symbol;Acc:HGNC:6694]	LRP2	protein_coding	10.9328	6.38946	0.716273	8.92042	4.64515e-19	1.80115e-18
ENSG00000273373	NA	RP5-1074L1.4	antisense	4.55229	1.55475	0.528418	2.94227	0.00325811	0.00538017
ENSG00000009694	teneurin transmembrane protein 1 [Source:HGNC Symbol;Acc:HGNC:8117]	TENM1	protein_coding	4.02675	6.38614	0.576076	11.0856	1.47374e-28	7.94974e-28
ENSG00000237356	NA	AL163953.3	processed_transcript	2.75697	1.36013	0.461188	2.9492	0.00318601	0.00526464
ENSG00000263724	DLGAP1 antisense RNA 3 [Source:HGNC Symbol;Acc:HGNC:27317]	DLGAP1-AS3	antisense	2.23401	-4.03548	0.78614	-5.13328	2.84738e-07	6.46258e-07
ENSG00000101868	DNA polymerase alpha 1, catalytic subunit [Source:HGNC Symbol;Acc:HGNC:9173]	POLA1	protein_coding	198.547	1.64313	0.180331	9.11179	8.10367e-20	3.23252e-19
ENSG00000271870	NA	RP11-97C16.1	antisense	5.1646	1.17773	0.344439	3.41926	0.00062791	0.00111371
ENSG00000224536	NA	RP11-134G8.7	antisense	2.23582	-3.26384	0.59623	-5.47414	4.39646e-08	1.04832e-07
ENSG00000228512	NA	RP11-281A20.2	lincRNA	2.23621	-4.85193	0.645381	-7.51793	5.56508e-14	1.75094e-13
ENSG00000133111	regulatory factor X associated protein [Source:HGNC Symbol;Acc:HGNC:9988]	RFXAP	protein_coding	53.3032	1.12473	0.206851	5.43738	5.4069e-08	1.28278e-07
ENSG00000227986	tripartite motif containing 60 pseudogene 18 [Source:HGNC Symbol;Acc:HGNC:38490]	TRIM60P18	unprocessed_pseudogene	1.95287	2.48292	0.55938	4.4387	9.05056e-06	1.85544e-05
ENSG00000134363	follistatin [Source:HGNC Symbol;Acc:HGNC:3971]	FST	protein_coding	39.51	6.38429	0.60775	10.5048	8.21012e-26	4.01514e-25
ENSG00000177699	NA	RP11-16K12.1	antisense	2.23978	-4.22577	0.631361	-6.69311	2.18479e-11	6.16197e-11
ENSG00000149636	DSN1 homolog, MIS12 kinetochore complex component [Source:HGNC Symbol;Acc:HGNC:16165]	DSN1	protein_coding	138.927	1.20058	0.156116	7.69026	1.46835e-14	4.73822e-14
ENSG00000124243	breast carcinoma amplified sequence 4 [Source:HGNC Symbol;Acc:HGNC:14367]	BCAS4	protein_coding	25.5383	6.38134	0.525471	12.144	6.17098e-34	3.9264e-33
[truncated: 11,032 more rows]

## Sheet: S2 Table
gene_id	Description	Associated Gene Name	Gene type	baseMean	log2FoldChange	lfcSE	stat	pvalue	padj
ENSG00000196611	matrix metallopeptidase 1 [Source:HGNC Symbol;Acc:HGNC:7155]	MMP1	protein_coding	1330.73	4.99213	0.864626	5.77375	7.75278e-09	1.18989e-07
ENSG00000114315	hes family bHLH transcription factor 1 [Source:HGNC Symbol;Acc:HGNC:5192]	HES1	protein_coding	73.5618	4.86488	0.754973	6.44378	1.16531e-10	2.58849e-09
ENSG00000122585	neuropeptide Y [Source:HGNC Symbol;Acc:HGNC:7955]	NPY	protein_coding	5.7095	4.7462	0.872611	5.43908	5.35558e-08	6.90377e-07
ENSG00000270547	long intergenic non-protein coding RNA 1235 [Source:HGNC Symbol;Acc:HGNC:49769]	LINC01235	lincRNA	5.32924	4.49853	1.00672	4.46849	7.87724e-06	6.25582e-05
ENSG00000164683	hes related family bHLH transcription factor with YRPW motif 1 [Source:HGNC Symbol;Acc:HGNC:4880]	HEY1	protein_coding	50.9168	4.29281	0.810906	5.29384	1.19771e-07	1.43456e-06
ENSG00000274286	adrenoceptor alpha 2B [Source:HGNC Symbol;Acc:HGNC:282]	ADRA2B	protein_coding	24.7302	4.27343	0.958454	4.45867	8.24683e-06	6.50798e-05
ENSG00000148798	internexin neuronal intermediate filament protein alpha [Source:HGNC Symbol;Acc:HGNC:6057]	INA	protein_coding	73.9565	4.17269	0.513425	8.12717	4.3943e-16	2.58679e-14
ENSG00000272512	NA	RP11-54O7.17	lincRNA	3.97685	4.09688	1.22375	3.34779	0.000814574	0.00388768
ENSG00000100985	matrix metallopeptidase 9 [Source:HGNC Symbol;Acc:HGNC:7176]	MMP9	protein_coding	8150.27	3.99273	0.48516	8.22971	1.87664e-16	1.2011e-14
ENSG00000167772	angiopoietin like 4 [Source:HGNC Symbol;Acc:HGNC:16039]	ANGPTL4	protein_coding	281.797	3.9217	0.792758	4.94691	7.54004e-07	7.57566e-06
ENSG00000144290	solute carrier family 4 member 10 [Source:HGNC Symbol;Acc:HGNC:13811]	SLC4A10	protein_coding	4.7607	3.88831	1.01082	3.8467	0.00011972	0.000704995
ENSG00000145850	T-cell immunoglobulin and mucin domain containing 4 [Source:HGNC Symbol;Acc:HGNC:25132]	TIMD4	protein_coding	15.8421	3.85834	0.676014	5.70749	1.14657e-08	1.70371e-07
ENSG00000188290	hes family bHLH transcription factor 4 [Source:HGNC Symbol;Acc:HGNC:24149]	HES4	protein_coding	91.5454	3.82802	0.886315	4.31903	1.56714e-05	0.000116112
ENSG00000114854	troponin C1, slow skeletal and cardiac type [Source:HGNC Symbol;Acc:HGNC:11943]	TNNC1	protein_coding	18.2906	3.79051	0.693228	5.46792	4.55356e-08	5.97235e-07
ENSG00000123689	G0/G1 switch 2 [Source:HGNC Symbol;Acc:HGNC:30229]	G0S2	protein_coding	1327.81	3.69817	0.715175	5.171	2.32851e-07	2.61447e-06
ENSG00000166670	matrix metallopeptidase 10 [Source:HGNC Symbol;Acc:HGNC:7156]	MMP10	protein_coding	895.142	3.68301	0.942084	3.90943	9.2515e-05	0.000563741
ENSG00000081041	C-X-C motif chemokine ligand 2 [Source:HGNC Symbol;Acc:HGNC:4603]	CXCL2	protein_coding	4033.58	3.68288	0.770054	4.78262	1.73026e-06	1.61001e-05
ENSG00000125538	interleukin 1 beta [Source:HGNC Symbol;Acc:HGNC:5992]	IL1B	protein_coding	30946.7	3.62452	0.788421	4.59719	4.28232e-06	3.61743e-05
ENSG00000225541	NA	AC002480.5	sense_overlapping	8.22138	3.62033	0.598063	6.05343	1.41796e-09	2.48403e-08
ENSG00000263443	NA	RP11-973F15.2	lincRNA	0.847535	3.59622	1.11125	3.2362	0.00121133	0.00548845
ENSG00000050030	KIAA2022 [Source:HGNC Symbol;Acc:HGNC:29433]	KIAA2022	protein_coding	12.3568	3.5502	0.499675	7.10501	1.20318e-12	3.87527e-11
ENSG00000205336	adhesion G protein-coupled receptor G1 [Source:HGNC Symbol;Acc:HGNC:4512]	ADGRG1	protein_coding	220.829	3.52244	0.500917	7.03199	2.03604e-12	6.31424e-11
ENSG00000262061	NA	RP11-1260E13.4	processed_transcript	2.40004	3.505	0.745162	4.70367	2.55528e-06	2.27443e-05
ENSG00000262406	matrix metallopeptidase 12 [Source:HGNC Symbol;Acc:HGNC:7158]	MMP12	protein_coding	1561.09	3.48063	0.916197	3.79899	0.000145286	0.000839684
ENSG00000271952	NA	RP11-245G13.2	lincRNA	3.71561	3.46063	0.769992	4.49437	6.97772e-06	5.62459e-05
ENSG00000126259	kin of IRRE like 2 (Drosophila) [Source:HGNC Symbol;Acc:HGNC:18816]	KIRREL2	protein_coding	8.21783	3.43672	0.750873	4.57697	4.71755e-06	3.95476e-05
ENSG00000215866	long intergenic non-protein coding RNA 1356 [Source:HGNC Symbol;Acc:HGNC:50587]	LINC01356	lincRNA	197.776	3.43481	0.687196	4.9983	5.78385e-07	5.99553e-06
ENSG00000253968	NA	CTB-32H22.1	lincRNA	3.71695	3.42901	0.77751	4.41024	1.03254e-05	7.97521e-05
ENSG00000118785	secreted phosphoprotein 1 [Source:HGNC Symbol;Acc:HGNC:11255]	SPP1	protein_coding	49860.4	3.42497	0.343683	9.96547	2.15854e-23	4.34521e-21
ENSG00000164400	colony stimulating factor 2 [Source:HGNC Symbol;Acc:HGNC:2434]	CSF2	protein_coding	43.1839	3.40824	1.37657	2.4759	0.0132901	0.0418783
ENSG00000198719	delta like canonical Notch ligand 1 [Source:HGNC Symbol;Acc:HGNC:2908]	DLL1	protein_coding	51.2952	3.40548	0.489718	6.95396	3.55167e-12	1.04949e-10
ENSG00000198576	activity regulated cytoskeleton associated protein [Source:HGNC Symbol;Acc:HGNC:648]	ARC	protein_coding	50.7892	3.39652	0.972382	3.49299	0.000477637	0.00242924
ENSG00000228944	NA	AC004485.3	antisense	0.972163	3.39585	0.854945	3.97201	7.12673e-05	0.000447574
ENSG00000167434	carbonic anhydrase 4 [Source:HGNC Symbol;Acc:HGNC:1375]	CA4	protein_coding	26.8774	3.38952	0.585713	5.787	7.1655e-09	1.10881e-07
ENSG00000115008	interleukin 1 alpha [Source:HGNC Symbol;Acc:HGNC:5991]	IL1A	protein_coding	3457.78	3.37132	0.820684	4.10794	3.99209e-05	0.000266763
ENSG00000162374	ELAV like neuron-specific RNA binding protein 4 [Source:HGNC Symbol;Acc:HGNC:3315]	ELAVL4	protein_coding	26.2167	3.35756	0.495847	6.77136	1.27581e-11	3.37214e-10
ENSG00000163734	C-X-C motif chemokine ligand 3 [Source:HGNC Symbol;Acc:HGNC:4604]	CXCL3	protein_coding	6867.09	3.32895	0.744653	4.47047	7.80496e-06	6.20708e-05
ENSG00000239218	ribosomal protein S20 pseudogene 22 [Source:HGNC Symbol;Acc:HGNC:36379]	RPS20P22	transcribed_processed_pseudogene	3.04977	3.32788	0.884075	3.76424	0.000167053	0.000951647
ENSG00000137727	Rho GTPase activating protein 20 [Source:HGNC Symbol;Acc:HGNC:18357]	ARHGAP20	protein_coding	60.4478	3.32526	0.507171	6.55649	5.50894e-11	1.30879e-09
ENSG00000136244	interleukin 6 [Source:HGNC Symbol;Acc:HGNC:6018]	IL6	protein_coding	3031.82	3.25396	0.926194	3.51326	0.00044265	0.0022749
ENSG00000172927	myeloma overexpressed [Source:HGNC Symbol;Acc:HGNC:7563]	MYEOV	protein_coding	7.95165	3.22189	0.71393	4.51288	6.39519e-06	5.20151e-05
ENSG00000100311	platelet derived growth factor subunit B [Source:HGNC Symbol;Acc:HGNC:8800]	PDGFB	protein_coding	1175.92	3.22152	0.494799	6.51078	7.47619e-11	1.73414e-09
ENSG00000090104	regulator of G-protein signaling 1 [Source:HGNC Symbol;Acc:HGNC:9991]	RGS1	protein_coding	1913.09	3.21519	0.635453	5.05968	4.19962e-07	4.47893e-06
ENSG00000276085	C-C motif chemokine ligand 3 like 3 [Source:HGNC Symbol;Acc:HGNC:30554]	CCL3L3	protein_coding	6399.59	3.21252	0.742868	4.32448	1.52893e-05	0.000113617
ENSG00000231776	long intergenic non-protein coding RNA 1611 [Source:HGNC Symbol;Acc:HGNC:51791]	LINC01611	lincRNA	0.780588	3.20949	0.975705	3.28941	0.00100398	0.00467681
ENSG00000198797	BMP/retinoic acid inducible neural specific 2 [Source:HGNC Symbol;Acc:HGNC:13746]	BRINP2	protein_coding	2.35037	3.19175	1.01529	3.14369	0.00166833	0.00723628
ENSG00000196979	NA	RP11-88G17.6	lincRNA	0.6687	3.18365	1.26376	2.5192	0.0117623	0.0378037
ENSG00000179428	NA	AC073072.5	antisense	20.5332	3.16765	0.679356	4.66272	3.12056e-06	2.72381e-05
ENSG00000171766	glycine amidinotransferase [Source:HGNC Symbol;Acc:HGNC:4175]	GATM	protein_coding	1744.89	3.14154	0.355436	8.83855	9.6966e-19	9.10915e-17
ENSG00000181634	tumor necrosis factor superfamily member 15 [Source:HGNC Symbol;Acc:HGNC:11931]	TNFSF15	protein_coding	929.485	3.1402	0.704446	4.45768	8.28503e-06	6.5267e-05
ENSG00000213626	limb bud and heart development [Source:HGNC Symbol;Acc:HGNC:29532]	LBH	protein_coding	313.906	3.13074	0.468259	6.68593	2.29461e-11	5.85892e-10
ENSG00000139220	PTPRF interacting protein alpha 2 [Source:HGNC Symbol;Acc:HGNC:9246]	PPFIA2	protein_coding	12.8756	3.12898	0.580449	5.39063	7.02115e-08	8.83858e-07
ENSG00000144481	transient receptor potential cation channel subfamily M member 8 [Source:HGNC Symbol;Acc:HGNC:17961]	TRPM8	protein_coding	10.4167	3.12761	0.574691	5.44225	5.26117e-08	6.79653e-07
ENSG00000172548	NIPA like domain containing 4 [Source:HGNC Symbol;Acc:HGNC:28018]	NIPAL4	protein_coding	379.58	3.12264	0.846781	3.68766	0.000226329	0.00124489
ENSG00000137757	caspase 5 [Source:HGNC Symbol;Acc:HGNC:1506]	CASP5	protein_coding	98.8098	3.12114	0.804958	3.8774	0.000105578	0.000631729
ENSG00000120055	chromosome 10 open reading frame 95 [Source:HGNC Symbol;Acc:HGNC:25880]	C10orf95	protein_coding	1.18012	3.1149	0.828728	3.75865	0.000170831	0.000970164
ENSG00000185022	MAF bZIP transcription factor F [Source:HGNC Symbol;Acc:HGNC:6780]	MAFF	protein_coding	1432.64	3.11188	0.55979	5.55901	2.71315e-08	3.72084e-07
ENSG00000275585	NA	CH17-118O6.3	transcribed_unprocessed_pseudogene	0.704067	3.10662	0.910959	3.41028	0.000648972	0.00318566
ENSG00000092607	T-box 15 [Source:HGNC Symbol;Acc:HGNC:11594]	TBX15	protein_coding	10.7857	3.10463	0.662477	4.6864	2.78053e-06	2.45169e-05
ENSG00000057657	PR/SET domain 1 [Source:HGNC Symbol;Acc:HGNC:9346]	PRDM1	protein_coding	740.897	3.10384	0.424583	7.31031	2.6652e-13	9.7548e-12
ENSG00000118777	ATP binding cassette subfamily G member 2 (Junior blood group) [Source:HGNC Symbol;Acc:HGNC:74]	ABCG2	protein_coding	185.641	3.08186	0.365217	8.43844	3.21608e-17	2.39306e-15
ENSG00000267764	NA	RP11-484L8.1	antisense	1.9647	3.07421	0.790197	3.89043	0.000100066	0.000603392
ENSG00000178795	glycerophosphodiester phosphodiesterase domain containing 4 [Source:HGNC Symbol;Acc:HGNC:24849]	GDPD4	protein_coding	0.457026	3.05627	1.03318	2.95812	0.00309526	0.0123292
ENSG00000249309	NA	RP11-153M7.5	antisense	2.08557	3.05025	0.849109	3.59229	0.00032778	0.00173559
ENSG00000146090	RasGEF domain family member 1C [Source:HGNC Symbol;Acc:HGNC:27400]	RASGEF1C	protein_coding	6.30005	3.03613	0.581965	5.21703	1.81811e-07	2.09887e-06
ENSG00000162772	activating transcription factor 3 [Source:HGNC Symbol;Acc:HGNC:785]	ATF3	protein_coding	3778.24	3.0169	0.559056	5.39642	6.79821e-08	8.57918e-07
ENSG00000142549	IgLON family member 5 [Source:HGNC Symbol;Acc:HGNC:34550]	IGLON5	protein_coding	71.6462	2.9892	0.31236	9.56973	1.07188e-21	1.63288e-19
ENSG00000166592	RRAD, Ras related glycolysis inhibitor and calcium channel regulator [Source:HGNC Symbol;Acc:HGNC:10446]	RRAD	protein_coding	82.3527	2.97853	0.75866	3.92604	8.63559e-05	0.000530223
ENSG00000172572	phosphodiesterase 3A [Source:HGNC Symbol;Acc:HGNC:8778]	PDE3A	protein_coding	107.364	2.97749	0.52611	5.65944	1.51864e-08	2.19906e-07
ENSG00000277632	C-C motif chemokine ligand 3 [Source:HGNC Symbol;Acc:HGNC:10627]	CCL3	protein_coding	13952.7	2.97001	0.619132	4.79706	1.61014e-06	1.5082e-05
ENSG00000258847	NA	CTD-2014B16.3	lincRNA	1.69397	2.96951	0.687746	4.31775	1.57628e-05	0.000116674
ENSG00000153234	nuclear receptor subfamily 4 group A member 2 [Source:HGNC Symbol;Acc:HGNC:7981]	NR4A2	protein_coding	251.381	2.96896	0.614798	4.82916	1.37111e-06	1.30655e-05
ENSG00000002587	heparan sulfate-glucosamine 3-sulfotransferase 1 [Source:HGNC Symbol;Acc:HGNC:5194]	HS3ST1	protein_coding	630.746	2.96227	0.398795	7.42805	1.10212e-13	4.34413e-12
ENSG00000277089	NA	AC069363.1	antisense	5.88562	2.96118	0.912231	3.24608	0.00117005	0.00532767
ENSG00000138670	RasGEF domain family member 1B [Source:HGNC Symbol;Acc:HGNC:24881]	RASGEF1B	protein_coding	1748.86	2.91684	0.445058	6.55385	5.60704e-11	1.3307e-09
ENSG00000119508	nuclear receptor subfamily 4 group A member 3 [Source:HGNC Symbol;Acc:HGNC:7982]	NR4A3	protein_coding	2197.88	2.91068	0.664398	4.38093	1.18172e-05	8.98589e-05
ENSG00000253115	NA	RP11-6I2.4	lincRNA	0.643958	2.8985	0.938768	3.08756	0.0020181	0.00850151
ENSG00000183760	acid phosphatase 7, tartrate resistant (putative) [Source:HGNC Symbol;Acc:HGNC:33781]	ACP7	protein_coding	1.98802	2.89712	1.0964	2.64239	0.00823221	0.02806
ENSG00000105889	STEAP family member 1B [Source:HGNC Symbol;Acc:HGNC:41907]	STEAP1B	protein_coding	38.0195	2.87437	0.512103	5.61287	1.98993e-08	2.80932e-07
ENSG00000233818	NA	AP000695.4	antisense	6.93072	2.86198	0.799358	3.58035	0.000343138	0.00180926
ENSG00000124466	LY6/PLAUR domain containing 3 [Source:HGNC Symbol;Acc:HGNC:24880]	LYPD3	protein_coding	40.0739	2.85895	0.616691	4.63596	3.55282e-06	3.05616e-05
ENSG00000278982	NA	RP5-1031D4.3	TEC	46.2609	2.83943	0.603446	4.70536	2.53423e-06	2.26194e-05
ENSG00000231429	NA	RP11-343N15.2	lincRNA	1.20767	2.83669	0.87301	3.24932	0.00115683	0.00527546
ENSG00000115963	Rho family GTPase 3 [Source:HGNC Symbol;Acc:HGNC:671]	RND3	protein_coding	1378.91	2.83598	0.488429	5.80634	6.38534e-09	9.95601e-08
ENSG00000140057	adenylate kinase 7 [Source:HGNC Symbol;Acc:HGNC:20091]	AK7	protein_coding	6.4727	2.82458	0.587621	4.8068	1.53363e-06	1.44192e-05
ENSG00000226953	NA	AC010890.1	antisense	7.20443	2.82166	0.552821	5.10411	3.32351e-07	3.62165e-06
ENSG00000142621	forkhead associated phosphopeptide binding domain 1 [Source:HGNC Symbol;Acc:HGNC:29408]	FHAD1	protein_coding	19.7576	2.81772	0.354371	7.95132	1.8453e-15	9.76621e-14
ENSG00000232759	NA	AC002480.3	antisense	15.5952	2.80339	0.571152	4.90831	9.18633e-07	9.06015e-06
ENSG00000179431	four jointed box 1 [Source:HGNC Symbol;Acc:HGNC:17166]	FJX1	protein_coding	266.302	2.79839	0.513748	5.44702	5.12213e-08	6.62556e-07
ENSG00000109272	platelet factor 4 variant 1 [Source:HGNC Symbol;Acc:HGNC:8862]	PF4V1	protein_coding	1.42839	2.79751	0.860845	3.24972	0.00115518	0.00527043
ENSG00000229271	NA	AC091493.2	lincRNA	3.74473	2.79212	1.00287	2.78412	0.00536738	0.0196673
ENSG00000250645	NA	CTD-2228K2.1	processed_pseudogene	2.54977	2.79152	0.86301	3.23463	0.00121799	0.0055098
ENSG00000275395	Fc fragment of IgG binding protein [Source:HGNC Symbol;Acc:HGNC:13572]	FCGBP	protein_coding	3448.9	2.79052	0.552326	5.0523	4.36511e-07	4.64006e-06
ENSG00000235837	NA	AC073333.8	antisense	1.08348	2.77662	0.936294	2.96554	0.00302155	0.0120787
ENSG00000197461	platelet derived growth factor subunit A [Source:HGNC Symbol;Acc:HGNC:8799]	PDGFA	protein_coding	225.946	2.77354	0.679597	4.08115	4.48125e-05	0.00029596
ENSG00000143153	ATPase Na+/K+ transporting subunit beta 1 [Source:HGNC Symbol;Acc:HGNC:804]	ATP1B1	protein_coding	2793.61	2.77314	0.29919	9.26882	1.88208e-20	2.35742e-18
ENSG00000111262	potassium voltage-gated channel subfamily A member 1 [Source:HGNC Symbol;Acc:HGNC:6218]	KCNA1	protein_coding	17.3445	2.76839	0.803358	3.44602	0.000568901	0.00283708
ENSG00000198732	SPARC related modular calcium binding 1 [Source:HGNC Symbol;Acc:HGNC:20318]	SMOC1	protein_coding	4.1593	2.7566	0.829504	3.32319	0.00088995	0.0042036
ENSG00000136573	BLK proto-oncogene, Src family tyrosine kinase [Source:HGNC Symbol;Acc:HGNC:1057]	BLK	protein_coding	6.75725	2.75288	1.03621	2.65668	0.00789154	0.0271513
ENSG00000117318	inhibitor of DNA binding 3, HLH protein [Source:HGNC Symbol;Acc:HGNC:5362]	ID3	protein_coding	369.392	2.75031	0.475286	5.78663	7.18125e-09	1.11048e-07
ENSG00000254367	NA	RP11-211C9.1	lincRNA	2.42433	2.74669	0.698258	3.93362	8.36746e-05	0.000516563
ENSG00000278330	NA	RP11-4B16.4	antisense	26.9389	2.74546	0.625934	4.38618	1.15361e-05	8.8047e-05
ENSG00000172399	myozenin 2 [Source:HGNC Symbol;Acc:HGNC:1330]	MYOZ2	protein_coding	19.4029	2.74437	0.617819	4.44203	8.91151e-06	6.9812e-05
ENSG00000123358	nuclear receptor subfamily 4 group A member 1 [Source:HGNC Symbol;Acc:HGNC:7980]	NR4A1	protein_coding	718.397	2.73688	0.704332	3.88578	0.000102003	0.000613922
ENSG00000152595	matrix extracellular phosphoglycoprotein [Source:HGNC Symbol;Acc:HGNC:13361]	MEPE	protein_coding	1.21765	2.73317	0.917243	2.97977	0.00288466	0.0116056
ENSG00000133800	lymphatic vessel endothelial hyaluronan receptor 1 [Source:HGNC Symbol;Acc:HGNC:14687]	LYVE1	protein_coding	799.533	2.73167	0.512823	5.32673	9.99944e-08	1.21863e-06
ENSG00000253414	NA	RP11-150O12.6	sense_intronic	7.21463	2.72403	0.52648	5.17404	2.29084e-07	2.58376e-06
ENSG00000232368	ferritin light chain pseudogene 2 [Source:HGNC Symbol;Acc:HGNC:4001]	FTLP2	processed_pseudogene	1.54413	2.72208	0.886712	3.06986	0.00214162	0.00894828
ENSG00000150347	AT-rich interaction domain 5B [Source:HGNC Symbol;Acc:HGNC:17362]	ARID5B	protein_coding	750.692	2.72009	0.429981	6.32608	2.51473e-10	5.20158e-09
ENSG00000156206	cilia and flagella associated protein 161 [Source:HGNC Symbol;Acc:HGNC:26782]	CFAP161	protein_coding	17.5473	2.71348	1.04786	2.58955	0.00961022	0.0319198
ENSG00000256124	long intergenic non-protein coding RNA 1152 [Source:HGNC Symbol;Acc:HGNC:16752]	LINC01152	lincRNA	0.884933	2.71135	0.842159	3.21952	0.00128406	0.00577391
ENSG00000189152	GRB2 related adaptor protein like [Source:HGNC Symbol;Acc:HGNC:37240]	GRAPL	protein_coding	0.667709	2.71009	1.00976	2.6839	0.00727682	0.0253301
ENSG00000253227	NA	RP11-383J24.1	lincRNA	50.6546	2.70846	0.87916	3.08073	0.0020649	0.00866948
ENSG00000249661	trinucleotide repeat containing 18 pseudogene 1 [Source:HGNC Symbol;Acc:HGNC:43881]	TNRC18P1	processed_pseudogene	2.47241	2.70452	0.977084	2.76795	0.00564097	0.0204834
ENSG00000256050	NA	RP11-982M15.6	lincRNA	1.98486	2.69254	0.85077	3.16483	0.00155171	0.00679979
ENSG00000163735	C-X-C motif chemokine ligand 5 [Source:HGNC Symbol;Acc:HGNC:10642]	CXCL5	protein_coding	294.761	2.69179	0.747694	3.60012	0.000318067	0.00168812
ENSG00000145358	DNA damage inducible transcript 4 like [Source:HGNC Symbol;Acc:HGNC:30555]	DDIT4L	protein_coding	1180.08	2.68915	0.413198	6.50814	7.60893e-11	1.7559e-09
ENSG00000137878	GRINL1A complex locus 1 [Source:HGNC Symbol;Acc:HGNC:26424]	GCOM1	protein_coding	3.18357	2.68495	0.736766	3.64424	0.000268184	0.00145243
ENSG00000249171	NA	RP11-767N15.1	lincRNA	1.86164	2.68385	0.839795	3.19584	0.00139425	0.00619158
ENSG00000162367	TAL bHLH transcription factor 1, erythroid differentiation factor [Source:HGNC Symbol;Acc:HGNC:11556]	TAL1	protein_coding	301.596	2.68363	0.461029	5.82097	5.85084e-09	9.17976e-08
ENSG00000099937	serpin family D member 1 [Source:HGNC Symbol;Acc:HGNC:4838]	SERPIND1	protein_coding	2.14091	2.68137	1.00506	2.66787	0.00763334	0.0264121
ENSG00000264964	NA	RP11-888D10.3	lincRNA	2.58189	2.6781	0.810493	3.30429	0.00095218	0.00445863
ENSG00000167619	transmembrane protein 145 [Source:HGNC Symbol;Acc:HGNC:26912]	TMEM145	protein_coding	3.66358	2.66061	0.828219	3.21245	0.0013161	0.00589331
ENSG00000163739	C-X-C motif chemokine ligand 1 [Source:HGNC Symbol;Acc:HGNC:4602]	CXCL1	protein_coding	7763.68	2.66033	0.701617	3.79171	0.000149616	0.000862501
ENSG00000074590	NUAK family kinase 1 [Source:HGNC Symbol;Acc:HGNC:14311]	NUAK1	protein_coding	243.476	2.65368	0.3313	8.00991	1.14795e-15	6.25162e-14
ENSG00000029559	integrin binding sialoprotein [Source:HGNC Symbol;Acc:HGNC:5341]	IBSP	protein_coding	29.1981	2.64422	0.930226	2.84256	0.00447529	0.0168955
ENSG00000278610	NA	RP11-455P21.3	lincRNA	0.524797	2.64369	1.08901	2.42762	0.0151983	0.0468385
ENSG00000235733	NA	RP3-522P13.3	antisense	0.938265	2.63708	0.908357	2.90314	0.00369444	0.0143934
ENSG00000011677	gamma-aminobutyric acid type A receptor alpha3 subunit [Source:HGNC Symbol;Acc:HGNC:4077]	GABRA3	protein_coding	33.6441	2.63581	0.449439	5.86467	4.50032e-09	7.16049e-08
ENSG00000169429	C-X-C motif chemokine ligand 8 [Source:HGNC Symbol;Acc:HGNC:6025]	CXCL8	protein_coding	35779.5	2.63547	0.679031	3.88122	0.000103934	0.000623878
ENSG00000261472	NA	RP11-467I17.1	lincRNA	2.07986	2.63475	0.627536	4.19857	2.68606e-05	0.0001879
ENSG00000269919	NA	RP1-134E15.3	sense_intronic	1.309	2.63395	0.976253	2.69802	0.0069753	0.024542
ENSG00000185306	chromosome 12 open reading frame 56 [Source:HGNC Symbol;Acc:HGNC:26967]	C12orf56	protein_coding	5.8354	2.62895	0.750354	3.50362	0.00045898	0.00234546
ENSG00000089101	cilia and flagella associated protein 61 [Source:HGNC Symbol;Acc:HGNC:15872]	CFAP61	protein_coding	1.47053	2.62861	0.878479	2.99223	0.00276945	0.011206
ENSG00000173269	multimerin 2 [Source:HGNC Symbol;Acc:HGNC:19888]	MMRN2	protein_coding	134.809	2.62715	0.328489	7.99768	1.26785e-15	6.87136e-14
ENSG00000248610	heat shock protein family A (Hsp70) member 8 pseudogene 4 [Source:HGNC Symbol;Acc:HGNC:44919]	HSPA8P4	processed_pseudogene	1.69662	2.62709	0.793964	3.30883	0.000936867	0.00439048
ENSG00000254321	NA	RP11-495O10.1	lincRNA	0.615617	2.62638	1.0095	2.60166	0.00927737	0.0310154
ENSG00000120337	tumor necrosis factor superfamily member 18 [Source:HGNC Symbol;Acc:HGNC:11932]	TNFSF18	protein_coding	51.8404	2.62547	0.699846	3.75149	0.000175784	0.000995787
ENSG00000087510	transcription factor AP-2 gamma [Source:HGNC Symbol;Acc:HGNC:11744]	TFAP2C	protein_coding	162.736	2.62226	0.411963	6.36529	1.94921e-10	4.12647e-09
ENSG00000273409	NA	RP11-480C22.1	lincRNA	2.68354	2.61714	0.641728	4.07826	4.5373e-05	0.000299186
ENSG00000137975	chloride channel accessory 2 [Source:HGNC Symbol;Acc:HGNC:2016]	CLCA2	protein_coding	3.87801	2.61476	0.61024	4.2848	1.82904e-05	0.000133153
ENSG00000231672	disrupted in renal carcinoma 3 [Source:HGNC Symbol;Acc:HGNC:17805]	DIRC3	protein_coding	10.5472	2.61265	0.769622	3.39471	0.000687005	0.00334975
ENSG00000148926	adrenomedullin [Source:HGNC Symbol;Acc:HGNC:259]	ADM	protein_coding	1523.18	2.60829	0.619628	4.20944	2.56003e-05	0.000179864
ENSG00000180611	Mab-21 domain containing 2 [Source:HGNC Symbol;Acc:HGNC:30438]	MB21D2	protein_coding	351.021	2.60541	0.318609	8.17745	2.89902e-16	1.79072e-14
ENSG00000259630	NA	CTD-2262B20.1	transcribed_processed_pseudogene	0.968247	2.6044	1.01574	2.56404	0.0103461	0.0339884
ENSG00000255282	Wilms tumor 1 associated protein pseudogene 1 [Source:HGNC Symbol;Acc:HGNC:44115]	WTAPP1	transcribed_processed_pseudogene	3.47156	2.60382	0.936896	2.7792	0.00544935	0.0199094
ENSG00000122859	neurogenin 3 [Source:HGNC Symbol;Acc:HGNC:13806]	NEUROG3	protein_coding	10.9483	2.6037	0.530239	4.91042	9.08819e-07	8.97907e-06
ENSG00000152092	astrotactin 1 [Source:HGNC Symbol;Acc:HGNC:773]	ASTN1	protein_coding	6.43162	2.59844	0.658402	3.94659	7.92729e-05	0.000491959
ENSG00000165621	oxoglutarate receptor 1 [Source:HGNC Symbol;Acc:HGNC:4531]	OXGR1	protein_coding	1.00795	2.59554	0.894451	2.90183	0.00370992	0.0144487
ENSG00000253161	long intergenic non-protein coding RNA 1605 [Source:HGNC Symbol;Acc:HGNC:51654]	LINC01605	lincRNA	2.14313	2.59491	0.606416	4.27909	1.87658e-05	0.000136174
ENSG00000257453	NA	RP11-290L1.3	antisense	4.13899	2.59449	0.816276	3.17845	0.00148063	0.00651896
ENSG00000198108	chondroitin sulfate synthase 3 [Source:HGNC Symbol;Acc:HGNC:24293]	CHSY3	protein_coding	31.8111	2.59155	0.281165	9.21718	3.05016e-20	3.73744e-18
ENSG00000135447	protein phosphatase 1 regulatory inhibitor subunit 1A [Source:HGNC Symbol;Acc:HGNC:9286]	PPP1R1A	protein_coding	25.3276	2.58913	0.466482	5.55033	2.85129e-08	3.89136e-07
ENSG00000119547	one cut homeobox 2 [Source:HGNC Symbol;Acc:HGNC:8139]	ONECUT2	protein_coding	12.0375	2.58774	0.62173	4.16216	3.15254e-05	0.000216501
ENSG00000173432	serum amyloid A1 [Source:HGNC Symbol;Acc:HGNC:10513]	SAA1	protein_coding	37.3613	2.58531	1.02774	2.51553	0.0118853	0.0381175
ENSG00000277651	NA	CTD-2014B16.5	sense_intronic	4.40278	2.58429	0.521325	4.95714	7.1537e-07	7.22614e-06
ENSG00000119714	G protein-coupled receptor 68 [Source:HGNC Symbol;Acc:HGNC:4519]	GPR68	protein_coding	167.434	2.58164	0.496504	5.19963	1.99682e-07	2.27951e-06
ENSG00000171017	leucine rich repeat containing 8 family member E [Source:HGNC Symbol;Acc:HGNC:26272]	LRRC8E	protein_coding	14.2702	2.5797	0.491027	5.25367	1.49094e-07	1.75564e-06
ENSG00000156886	integrin subunit alpha D [Source:HGNC Symbol;Acc:HGNC:6146]	ITGAD	protein_coding	30.5568	2.57627	0.4771	5.39985	6.66976e-08	8.43417e-07
ENSG00000221971	tetratricopeptide repeat domain 4 pseudogene 1 [Source:HGNC Symbol;Acc:HGNC:12395]	TTC4P1	processed_pseudogene	4.6974	2.57135	0.548651	4.68667	2.77688e-06	2.45039e-05
ENSG00000251680	NA	CTC-575N7.1	antisense	0.577309	2.57	0.874779	2.93788	0.00330461	0.0130552
ENSG00000170458	CD14 molecule [Source:HGNC Symbol;Acc:HGNC:1628]	CD14	protein_coding	8647.13	2.5698	0.306974	8.3714	5.69366e-17	3.99904e-15
ENSG00000276070	C-C motif chemokine ligand 4 like 2 [Source:HGNC Symbol;Acc:HGNC:24066]	CCL4L2	protein_coding	7646.08	2.56478	0.681968	3.76085	0.00016934	0.000962667
ENSG00000260876	long intergenic non-protein coding RNA 1229 [Source:HGNC Symbol;Acc:HGNC:49682]	LINC01229	lincRNA	0.724136	2.55842	0.948701	2.69676	0.00700174	0.0245966
ENSG00000196878	laminin subunit beta 3 [Source:HGNC Symbol;Acc:HGNC:6490]	LAMB3	protein_coding	306.601	2.55662	0.47389	5.39497	6.85362e-08	8.64215e-07
ENSG00000187185	NA	CTD-2600O9.1	lincRNA	0.856407	2.5446	0.974841	2.61027	0.00904712	0.0303792
ENSG00000267432	DNAH17 antisense RNA 1 [Source:HGNC Symbol;Acc:HGNC:48594]	DNAH17-AS1	processed_transcript	1.01136	2.53965	0.90257	2.8138	0.00489593	0.0182543
ENSG00000234817	NA	RP3-400B16.1	lincRNA	1.95427	2.53943	0.779533	3.25764	0.00112344	0.00514716
ENSG00000249534	long intergenic non-protein coding RNA 1258 [Source:HGNC Symbol;Acc:HGNC:49898]	LINC01258	lincRNA	1.10167	2.53381	1.02351	2.47562	0.0133006	0.0419056
ENSG00000188389	programmed cell death 1 [Source:HGNC Symbol;Acc:HGNC:8760]	PDCD1	protein_coding	3.35723	2.53374	0.868038	2.91893	0.00351232	0.0137791
ENSG00000271334	NA	CTD-2078B5.2	lincRNA	1.02501	2.53163	0.850735	2.97581	0.00292214	0.0117312
ENSG00000169508	G protein-coupled receptor 183 [Source:HGNC Symbol;Acc:HGNC:3128]	GPR183	protein_coding	3090.05	2.53049	0.607481	4.16555	3.10607e-05	0.000213765
ENSG00000229417	nucleophosmin 1 pseudogene 25 [Source:HGNC Symbol;Acc:HGNC:45204]	NPM1P25	processed_pseudogene	8.74824	2.53017	0.550204	4.59861	4.2532e-06	3.5961e-05
ENSG00000163377	family with sequence similarity 19 member A4, C-C motif chemokine like [Source:HGNC Symbol;Acc:HGNC:21591]	FAM19A4	protein_coding	11.8336	2.52865	0.774449	3.26509	0.00109428	0.00503504
ENSG00000253837	NA	RP11-177H13.2	processed_transcript	6.09924	2.52683	0.590726	4.27749	1.89009e-05	0.000137022
ENSG00000004799	pyruvate dehydrogenase kinase 4 [Source:HGNC Symbol;Acc:HGNC:8812]	PDK4	protein_coding	1454.1	2.5247	0.684777	3.68689	0.000227014	0.00124805
ENSG00000269926	NA	RP11-442H21.2	antisense	3.507	2.52363	0.75847	3.32726	0.000877042	0.0041498
ENSG00000185924	reticulon 4 receptor like 1 [Source:HGNC Symbol;Acc:HGNC:21329]	RTN4RL1	protein_coding	3.65235	2.51469	0.633788	3.96772	7.2563e-05	0.000454735
ENSG00000106689	LIM homeobox 2 [Source:HGNC Symbol;Acc:HGNC:6594]	LHX2	protein_coding	9.95641	2.51226	0.467727	5.3712	7.82137e-08	9.78583e-07
ENSG00000095970	triggering receptor expressed on myeloid cells 2 [Source:HGNC Symbol;Acc:HGNC:17761]	TREM2	protein_coding	3291.6	2.51171	0.288734	8.69904	3.34689e-18	2.80517e-16
ENSG00000151150	ankyrin 3, node of Ranvier (ankyrin G) [Source:HGNC Symbol;Acc:HGNC:494]	ANK3	protein_coding	106.02	2.51051	0.380256	6.60215	4.05233e-11	9.88786e-10
ENSG00000104808	dihydrodiol dehydrogenase [Source:HGNC Symbol;Acc:HGNC:17887]	DHDH	protein_coding	16.2333	2.51036	0.49684	5.05265	4.35714e-07	4.63377e-06
ENSG00000161835	general receptor for phosphoinositides 1 associated scaffold protein [Source:HGNC Symbol;Acc:HGNC:18707]	GRASP	protein_coding	186.675	2.50814	0.522031	4.80458	1.55077e-06	1.45621e-05
ENSG00000111305	germ cell associated 1 [Source:HGNC Symbol;Acc:HGNC:19716]	GSG1	protein_coding	4.90265	2.5078	0.786666	3.18788	0.0014332	0.00633837
ENSG00000165312	OTU deubiquitinase 1 [Source:HGNC Symbol;Acc:HGNC:27346]	OTUD1	protein_coding	1702.68	2.50525	0.47013	5.32885	9.88372e-08	1.20714e-06
ENSG00000129422	microtubule associated tumor suppressor 1 [Source:HGNC Symbol;Acc:HGNC:29789]	MTUS1	protein_coding	397.073	2.50312	0.380944	6.57084	5.0033e-11	1.20005e-09
ENSG00000231789	PIK3CD antisense RNA 2 [Source:HGNC Symbol;Acc:HGNC:51334]	PIK3CD-AS2	antisense	6.48936	2.50258	0.643163	3.89106	9.98082e-05	0.000602484
ENSG00000223855	heart tissue-associated transcript 92 [Source:EntrezGene;Acc:441307]	HRAT92	lincRNA	1.98868	2.49365	0.806248	3.09291	0.00198204	0.00837151
ENSG00000187678	sprouty RTK signaling antagonist 4 [Source:HGNC Symbol;Acc:HGNC:15533]	SPRY4	protein_coding	342.191	2.49288	0.513815	4.8517	1.22405e-06	1.17687e-05
ENSG00000124216	snail family transcriptional repressor 1 [Source:HGNC Symbol;Acc:HGNC:11128]	SNAI1	protein_coding	71.5367	2.48997	0.587324	4.23951	2.24005e-05	0.000159671
ENSG00000116544	DLG associated protein 3 [Source:HGNC Symbol;Acc:HGNC:30368]	DLGAP3	protein_coding	28.2578	2.48951	0.416792	5.97302	2.32904e-09	3.90703e-08
ENSG00000229859	pepsinogen 3, group I (pepsinogen A) [Source:HGNC Symbol;Acc:HGNC:8885]	PGA3	protein_coding	7.55055	2.48886	0.545505	4.5625	5.05491e-06	4.21636e-05
ENSG00000184156	potassium voltage-gated channel subfamily Q member 3 [Source:HGNC Symbol;Acc:HGNC:6297]	KCNQ3	protein_coding	27.7	2.48874	0.535244	4.64972	3.32378e-06	2.88556e-05
ENSG00000118160	solute carrier family 8 member A2 [Source:HGNC Symbol;Acc:HGNC:11069]	SLC8A2	protein_coding	9.17401	2.48849	0.549395	4.52951	5.91207e-06	4.84704e-05
ENSG00000117245	kinesin family member 17 [Source:HGNC Symbol;Acc:HGNC:19167]	KIF17	protein_coding	35.6779	2.48759	0.383411	6.48803	8.69656e-11	1.97654e-09
ENSG00000176170	sphingosine kinase 1 [Source:HGNC Symbol;Acc:HGNC:11240]	SPHK1	protein_coding	521.106	2.48682	0.485037	5.12707	2.94292e-07	3.24773e-06
ENSG00000233351	NA	RP1-69D17.3	antisense	0.850863	2.4853	0.974267	2.55094	0.0107431	0.0350711
ENSG00000177464	G protein-coupled receptor 4 [Source:HGNC Symbol;Acc:HGNC:4497]	GPR4	protein_coding	8.1116	2.48191	0.496049	5.00335	5.63421e-07	5.85386e-06
ENSG00000253741	NA	CTD-2292P10.4	antisense	0.739848	2.47873	0.815588	3.0392	0.00237208	0.00979146
ENSG00000136634	interleukin 10 [Source:HGNC Symbol;Acc:HGNC:5962]	IL10	protein_coding	558.984	2.47752	0.574942	4.30917	1.63871e-05	0.000120937
ENSG00000128512	dedicator of cytokinesis 4 [Source:HGNC Symbol;Acc:HGNC:19192]	DOCK4	protein_coding	2100.82	2.47482	0.176077	14.0554	7.13898e-45	1.3413e-41
ENSG00000073712	fermitin family member 2 [Source:HGNC Symbol;Acc:HGNC:15767]	FERMT2	protein_coding	438.69	2.47188	0.52169	4.73821	2.15609e-06	1.96171e-05
ENSG00000253141	NA	CTB-164N12.1	lincRNA	2.48924	2.4694	0.99637	2.4784	0.0131974	0.0416267
ENSG00000177238	tripartite motif containing 72 [Source:HGNC Symbol;Acc:HGNC:32671]	TRIM72	protein_coding	1.55804	2.46925	0.915618	2.69682	0.00700055	0.0245963
ENSG00000129214	sex hormone binding globulin [Source:HGNC Symbol;Acc:HGNC:10839]	SHBG	protein_coding	2.14222	2.46621	0.757076	3.25754	0.00112381	0.00514781
ENSG00000232517	NA	AC112198.1	unitary_pseudogene	6.95543	2.46595	1.0176	2.4233	0.0153801	0.0473134
ENSG00000279699	NA	RP1-102K2.9	TEC	2.12217	2.46339	0.895001	2.75239	0.00591615	0.0213417
ENSG00000182836	phosphatidylinositol specific phospholipase C X domain containing 3 [Source:HGNC Symbol;Acc:HGNC:31822]	PLCXD3	protein_coding	1.29532	2.46324	0.85643	2.87617	0.0040253	0.0154528
ENSG00000132185	Fc receptor like A [Source:HGNC Symbol;Acc:HGNC:18504]	FCRLA	protein_coding	7.12703	2.45589	0.744331	3.29947	0.000968689	0.00452644
ENSG00000163710	procollagen C-endopeptidase enhancer 2 [Source:HGNC Symbol;Acc:HGNC:8739]	PCOLCE2	protein_coding	156.551	2.45507	0.463542	5.29634	1.18149e-07	1.41615e-06
ENSG00000104888	solute carrier family 17 member 7 [Source:HGNC Symbol;Acc:HGNC:16704]	SLC17A7	protein_coding	10.3268	2.45325	0.428671	5.72292	1.04706e-08	1.57066e-07
ENSG00000111674	enolase 2 [Source:HGNC Symbol;Acc:HGNC:3353]	ENO2	protein_coding	356.769	2.44987	0.407396	6.01349	1.81571e-09	3.11782e-08
ENSG00000241912	NA	RP11-292E2.2	lincRNA	1.90191	2.4492	0.922709	2.65436	0.00794581	0.0273047
ENSG00000114251	Wnt family member 5A [Source:HGNC Symbol;Acc:HGNC:12784]	WNT5A	protein_coding	676.007	2.44091	0.476722	5.1202	3.05212e-07	3.36165e-06
ENSG00000108018	sortilin related VPS10 domain containing receptor 1 [Source:HGNC Symbol;Acc:HGNC:16697]	SORCS1	protein_coding	40.9351	2.43818	0.526417	4.63165	3.62771e-06	3.11227e-05
ENSG00000075275	cadherin EGF LAG seven-pass G-type receptor 1 [Source:HGNC Symbol;Acc:HGNC:1850]	CELSR1	protein_coding	446.207	2.43619	0.344357	7.0746	1.4988e-12	4.70641e-11
ENSG00000261116	NA	RP3-523K23.2	sense_overlapping	4.98094	2.43356	0.923144	2.63617	0.00838486	0.0285093
ENSG00000104760	fibrinogen like 1 [Source:HGNC Symbol;Acc:HGNC:3695]	FGL1	protein_coding	109.021	2.43218	0.385958	6.30166	2.9448e-10	5.98679e-09
ENSG00000231756	NA	RP11-183I6.2	antisense	1.11261	2.42232	0.984804	2.4597	0.0139055	0.0434771
ENSG00000266835	gastric adenocarcinoma associated, positive CD44 regulator, long intergenic non-coding RNA [Source:HGNC Symbol;Acc:HGNC:51308]	GAPLINC	lincRNA	164.424	2.4205	0.260985	9.27446	1.78521e-20	2.26119e-18
ENSG00000167994	RAB3A interacting protein like 1 [Source:HGNC Symbol;Acc:HGNC:9780]	RAB3IL1	protein_coding	647.195	2.41923	0.378019	6.39977	1.55608e-10	3.34533e-09
ENSG00000256713	pepsinogen 5, group I (pepsinogen A) [Source:HGNC Symbol;Acc:HGNC:8887]	PGA5	protein_coding	12.9228	2.41848	0.508705	4.75419	1.99247e-06	1.82462e-05
ENSG00000148671	adipogenesis regulatory factor [Source:HGNC Symbol;Acc:HGNC:24043]	ADIRF	protein_coding	8.85332	2.41762	0.935776	2.58355	0.00977895	0.0324039
ENSG00000106541	anterior gradient 2, protein disulphide isomerase family member [Source:HGNC Symbol;Acc:HGNC:328]	AGR2	protein_coding	82.048	2.41604	0.522225	4.62644	3.72012e-06	3.18186e-05
ENSG00000147119	carbohydrate sulfotransferase 7 [Source:HGNC Symbol;Acc:HGNC:13817]	CHST7	protein_coding	330.908	2.41586	0.40352	5.98696	2.138e-09	3.61887e-08
ENSG00000251442	long intergenic non-protein coding RNA 1094 [Source:HGNC Symbol;Acc:HGNC:49219]	LINC01094	lincRNA	390.502	2.41499	0.219146	11.02	3.06044e-28	1.07813e-25
ENSG00000187479	chromosome 11 open reading frame 96 [Source:HGNC Symbol;Acc:HGNC:38675]	C11orf96	protein_coding	49.986	2.41283	0.979344	2.46372	0.0137503	0.0431053
ENSG00000259207	integrin subunit beta 3 [Source:HGNC Symbol;Acc:HGNC:6156]	ITGB3	protein_coding	166.764	2.41231	0.646632	3.73057	0.000191046	0.00107094
ENSG00000101000	protein C receptor [Source:HGNC Symbol;Acc:HGNC:9452]	PROCR	protein_coding	264.074	2.40737	0.344936	6.97916	2.96942e-12	8.93839e-11
ENSG00000168994	PX domain containing 1 [Source:HGNC Symbol;Acc:HGNC:21361]	PXDC1	protein_coding	867.51	2.40528	0.294083	8.17892	2.86389e-16	1.77877e-14
ENSG00000123342	matrix metallopeptidase 19 [Source:HGNC Symbol;Acc:HGNC:7165]	MMP19	protein_coding	2042.68	2.4041	0.530521	4.53158	5.85431e-06	4.80318e-05
ENSG00000095585	B-cell linker [Source:HGNC Symbol;Acc:HGNC:14211]	BLNK	protein_coding	243.453	2.40385	0.274067	8.77104	1.7702e-18	1.59008e-16
ENSG00000165972	coiled-coil domain containing 38 [Source:HGNC Symbol;Acc:HGNC:26843]	CCDC38	protein_coding	0.467179	2.40193	0.975615	2.46197	0.0138177	0.0432684
ENSG00000236120	NA	RP11-733O18.1	lincRNA	121.873	2.40048	0.31264	7.67812	1.61443e-14	7.41322e-13
ENSG00000121769	fatty acid binding protein 3 [Source:HGNC Symbol;Acc:HGNC:3557]	FABP3	protein_coding	700.729	2.39962	0.30426	7.88675	3.10156e-15	1.58566e-13
ENSG00000154122	ANKH inorganic pyrophosphate transport regulator [Source:HGNC Symbol;Acc:HGNC:15492]	ANKH	protein_coding	1555.05	2.3949	0.465455	5.14528	2.67115e-07	2.96523e-06
ENSG00000143333	regulator of G-protein signaling 16 [Source:HGNC Symbol;Acc:HGNC:9997]	RGS16	protein_coding	223.677	2.3888	0.523062	4.56696	4.94857e-06	4.13224e-05
ENSG00000267257	NA	RP11-1151B14.4	antisense	2.44403	2.3883	0.797023	2.99652	0.00273078	0.0110655
ENSG00000009950	MLX interacting protein like [Source:HGNC Symbol;Acc:HGNC:12744]	MLXIPL	protein_coding	13.7816	2.38624	0.752794	3.16984	0.00152522	0.00669409
ENSG00000021300	pleckstrin homology domain containing B1 [Source:HGNC Symbol;Acc:HGNC:19079]	PLEKHB1	protein_coding	20.6463	2.38391	0.320156	7.44609	9.61491e-14	3.81776e-12
ENSG00000139289	pleckstrin homology like domain family A member 1 [Source:HGNC Symbol;Acc:HGNC:8933]	PHLDA1	protein_coding	2868.63	2.38383	0.514313	4.63497	3.56985e-06	3.06847e-05
ENSG00000227467	long intergenic non-protein coding RNA 1537 [Source:HGNC Symbol;Acc:HGNC:51301]	LINC01537	lincRNA	21.2605	2.38297	0.710628	3.35333	0.000798461	0.00381886
ENSG00000172985	SH3 domain containing ring finger 3 [Source:HGNC Symbol;Acc:HGNC:24699]	SH3RF3	protein_coding	126.155	2.38182	0.353441	6.73895	1.59537e-11	4.17277e-10
ENSG00000255874	long intergenic non-protein coding RNA 346 [Source:HGNC Symbol;Acc:HGNC:27492]	LINC00346	lincRNA	88.7345	2.3805	0.947291	2.51296	0.0119723	0.0383639
ENSG00000250041	NA	CTD-2003C8.2	lincRNA	2.90802	2.38032	0.897462	2.65228	0.00799509	0.0274281
ENSG00000112394	solute carrier family 16 member 10 [Source:HGNC Symbol;Acc:HGNC:17027]	SLC16A10	protein_coding	566.13	2.37885	0.332085	7.16339	7.87078e-13	2.6637e-11
ENSG00000185436	interferon lambda receptor 1 [Source:HGNC Symbol;Acc:HGNC:18584]	IFNLR1	protein_coding	84.2936	2.37761	0.46429	5.12097	3.03973e-07	3.34965e-06
ENSG00000275993	Homo sapiens serine/threonine-protein kinase SIK1 (LOC102724428), mRNA. [Source:RefSeq mRNA;Acc:NM_001320643]	CH507-42P11.8	protein_coding	25.7237	2.3674	0.581762	4.06936	4.7142e-05	0.000309062
ENSG00000250986	NA	AC141928.1	lincRNA	3.50195	2.36479	0.770764	3.06811	0.00215416	0.00899403
ENSG00000178053	myeloid leukemia factor 1 [Source:HGNC Symbol;Acc:HGNC:7125]	MLF1	protein_coding	82.5557	2.36347	0.289378	8.16743	3.15041e-16	1.9217e-14
ENSG00000272159	NA	RP11-350N15.6	antisense	1.23374	2.36338	0.878904	2.68901	0.00716651	0.0250428
ENSG00000141655	TNF receptor superfamily member 11a [Source:HGNC Symbol;Acc:HGNC:11908]	TNFRSF11A	protein_coding	901.16	2.36299	0.331872	7.12019	1.07778e-12	3.52679e-11
ENSG00000226751	NA	AF127936.5	lincRNA	51.9546	2.36242	0.264078	8.9459	3.68941e-19	3.79824e-17
ENSG00000175147	TMEM51 antisense RNA 1 [Source:HGNC Symbol;Acc:HGNC:26301]	TMEM51-AS1	antisense	38.5622	2.36188	0.393801	5.99765	2.00189e-09	3.40639e-08
ENSG00000156453	protocadherin 1 [Source:HGNC Symbol;Acc:HGNC:8655]	PCDH1	protein_coding	214.287	2.35606	0.742107	3.17482	0.00149928	0.00659307
ENSG00000173406	DAB1, reelin adaptor protein [Source:HGNC Symbol;Acc:HGNC:2661]	DAB1	protein_coding	12.9404	2.35598	0.717135	3.28527	0.00101885	0.00473924
ENSG00000158747	neuroblastoma 1, DAN family BMP antagonist [Source:HGNC Symbol;Acc:HGNC:7650]	NBL1	protein_coding	37.4324	2.35502	0.400095	5.88615	3.95302e-09	6.3706e-08
ENSG00000164485	interleukin 22 receptor subunit alpha 2 [Source:HGNC Symbol;Acc:HGNC:14901]	IL22RA2	protein_coding	30.7568	2.35349	0.645831	3.64413	0.000268303	0.00145273
ENSG00000135835	KIAA1614 [Source:HGNC Symbol;Acc:HGNC:29327]	KIAA1614	protein_coding	14.0201	2.35298	0.427847	5.49959	3.8068e-08	5.04871e-07
ENSG00000270164	long intergenic non-protein coding RNA 1480 [Source:HGNC Symbol;Acc:HGNC:51124]	LINC01480	lincRNA	19.2976	2.35282	0.529993	4.43935	9.02311e-06	7.05392e-05
ENSG00000167601	AXL receptor tyrosine kinase [Source:HGNC Symbol;Acc:HGNC:905]	AXL	protein_coding	980.566	2.35169	0.389368	6.03975	1.54352e-09	2.6852e-08
ENSG00000250274	NA	CTB-114C7.4	lincRNA	11.2717	2.35112	0.901882	2.6069	0.00913655	0.0306036
ENSG00000178401	DnaJ heat shock protein family (Hsp40) member C22 [Source:HGNC Symbol;Acc:HGNC:25802]	DNAJC22	protein_coding	0.950684	2.34872	0.873538	2.68874	0.00717219	0.0250549
ENSG00000275302	C-C motif chemokine ligand 4 [Source:HGNC Symbol;Acc:HGNC:10630]	CCL4	protein_coding	9319.89	2.34691	0.64989	3.61125	0.000304728	0.00162498
ENSG00000140470	ADAM metallopeptidase with thrombospondin type 1 motif 17 [Source:HGNC Symbol;Acc:HGNC:17109]	ADAMTS17	protein_coding	37.8954	2.34626	0.368829	6.36137	1.99958e-10	4.21726e-09
ENSG00000158014	solute carrier family 30 member 2 [Source:HGNC Symbol;Acc:HGNC:11013]	SLC30A2	protein_coding	12.1294	2.34568	0.605776	3.87219	0.000107863	0.000644106
ENSG00000087076	hydroxysteroid 17-beta dehydrogenase 14 [Source:HGNC Symbol;Acc:HGNC:23238]	HSD17B14	protein_coding	420.077	2.34375	0.203056	11.5424	8.06698e-31	4.22973e-28
ENSG00000265254	NA	CTD-2350C19.2	antisense	3.03886	2.34346	0.546208	4.29041	1.78345e-05	0.000130295
ENSG00000068615	receptor accessory protein 1 [Source:HGNC Symbol;Acc:HGNC:25786]	REEP1	protein_coding	6.69878	2.34287	0.751923	3.11584	0.00183422	0.0078382
ENSG00000107130	neuronal calcium sensor 1 [Source:HGNC Symbol;Acc:HGNC:3953]	NCS1	protein_coding	399.21	2.34006	0.380781	6.14542	7.97525e-10	1.46664e-08
ENSG00000149289	zinc finger CCCH-type containing 12C [Source:HGNC Symbol;Acc:HGNC:29362]	ZC3H12C	protein_coding	1916.6	2.33996	0.404063	5.79107	6.99387e-09	1.08374e-07
ENSG00000134531	epithelial membrane protein 1 [Source:HGNC Symbol;Acc:HGNC:3333]	EMP1	protein_coding	3040.83	2.33883	0.507648	4.60719	4.08139e-06	3.46718e-05
ENSG00000267123	NA	CTD-2357A8.3	lincRNA	7.14794	2.33853	0.522645	4.47441	7.66236e-06	6.11091e-05
ENSG00000178726	thrombomodulin [Source:HGNC Symbol;Acc:HGNC:11784]	THBD	protein_coding	1437.5	2.33349	0.43547	5.35856	8.38889e-08	1.04437e-06
ENSG00000224805	long intergenic non-protein coding RNA 853 [Source:HGNC Symbol;Acc:HGNC:43716]	LINC00853	antisense	1.11048	2.33313	0.800357	2.91511	0.00355566	0.0139298
ENSG00000072858	SID1 transmembrane family member 1 [Source:HGNC Symbol;Acc:HGNC:25967]	SIDT1	protein_coding	97.5708	2.33194	0.445037	5.23988	1.60684e-07	1.87611e-06
ENSG00000166926	membrane spanning 4-domains A6E [Source:HGNC Symbol;Acc:HGNC:14285]	MS4A6E	protein_coding	22.8657	2.33081	0.603015	3.86527	0.000110966	0.000660292
ENSG00000232334	NA	RP11-47G11.2	processed_pseudogene	0.977194	2.32985	0.914143	2.54867	0.0108136	0.0352338
ENSG00000237233	TMEM26 antisense RNA 1 [Source:HGNC Symbol;Acc:HGNC:51209]	TMEM26-AS1	antisense	11.8137	2.32338	0.452643	5.13291	2.85293e-07	3.15769e-06
ENSG00000161509	glutamate ionotropic receptor NMDA type subunit 2C [Source:HGNC Symbol;Acc:HGNC:4587]	GRIN2C	protein_coding	1.28837	2.32175	0.848941	2.73488	0.00624037	0.0223362
ENSG00000241220	NA	RP11-292E2.1	lincRNA	3.67658	2.32134	0.791857	2.93151	0.00337315	0.0133026
ENSG00000137825	inositol-trisphosphate 3-kinase A [Source:HGNC Symbol;Acc:HGNC:6178]	ITPKA	protein_coding	2.86433	2.32101	0.625254	3.71211	0.000205541	0.00114366
ENSG00000230489	VAV3 antisense RNA 1 [Source:HGNC Symbol;Acc:HGNC:40608]	VAV3-AS1	antisense	1.22571	2.31791	0.942413	2.45955	0.0139112	0.0434889
ENSG00000180537	ring finger protein 182 [Source:HGNC Symbol;Acc:HGNC:28522]	RNF182	protein_coding	17.5934	2.31469	0.914694	2.53057	0.0113879	0.0367838
ENSG00000171680	pleckstrin homology and RhoGEF domain containing G5 [Source:HGNC Symbol;Acc:HGNC:29105]	PLEKHG5	protein_coding	161.188	2.31431	0.453132	5.10736	3.26696e-07	3.57211e-06
ENSG00000238280	NA	RP11-436D10.3	antisense	1.49229	2.30929	0.851986	2.71048	0.00671856	0.023776
ENSG00000164199	adhesion G protein-coupled receptor V1 [Source:HGNC Symbol;Acc:HGNC:17416]	ADGRV1	protein_coding	72.7974	2.30894	0.498265	4.63395	3.58756e-06	3.08134e-05
ENSG00000253557	NA	RP11-1080G15.1	lincRNA	13.627	2.30657	0.706881	3.26302	0.00110233	0.00506791
ENSG00000170647	transmembrane protein 133 [Source:HGNC Symbol;Acc:HGNC:24033]	TMEM133	protein_coding	24.1115	2.3048	0.275992	8.35097	6.77046e-17	4.68242e-15
ENSG00000171729	transmembrane protein 51 [Source:HGNC Symbol;Acc:HGNC:25488]	TMEM51	protein_coding	481.736	2.30469	0.250421	9.20328	3.47182e-20	4.18586e-18
ENSG00000105246	Epstein-Barr virus induced 3 [Source:HGNC Symbol;Acc:HGNC:3129]	EBI3	protein_coding	582.593	2.30363	0.646672	3.56228	0.000367651	0.0019259
ENSG00000152315	potassium two pore domain channel subfamily K member 13 [Source:HGNC Symbol;Acc:HGNC:6275]	KCNK13	protein_coding	278.963	2.30114	0.234047	9.83196	8.20031e-23	1.51544e-20
ENSG00000129991	troponin I3, cardiac type [Source:HGNC Symbol;Acc:HGNC:11947]	TNNI3	protein_coding	13.7766	2.29939	0.468661	4.9063	9.28101e-07	9.14153e-06
ENSG00000274092	NA	CTD-3203P2.3	antisense	1.0813	2.29739	0.884121	2.5985	0.00936327	0.03121
ENSG00000162913	chromosome 1 open reading frame 145 [Source:HGNC Symbol;Acc:HGNC:32047]	C1orf145	protein_coding	1.46119	2.29691	0.784016	2.92968	0.00339316	0.0133652
ENSG00000235205	TatD DNase domain containing 2 pseudogene 3 [Source:HGNC Symbol;Acc:HGNC:39256]	TATDN2P3	processed_pseudogene	2.4998	2.29512	0.542106	4.23371	2.2987e-05	0.000163439
ENSG00000205085	family with sequence similarity 71 member F2 [Source:HGNC Symbol;Acc:HGNC:27998]	FAM71F2	protein_coding	4.79699	2.29353	0.661802	3.46558	0.000529098	0.00266095
ENSG00000084674	apolipoprotein B [Source:HGNC Symbol;Acc:HGNC:603]	APOB	protein_coding	2.46864	2.29252	0.918562	2.49577	0.0125685	0.0399393
ENSG00000136717	bridging integrator 1 [Source:HGNC Symbol;Acc:HGNC:1052]	BIN1	protein_coding	340.849	2.2888	0.263797	8.67637	4.08614e-18	3.41208e-16
ENSG00000232810	tumor necrosis factor [Source:HGNC Symbol;Acc:HGNC:11892]	TNF	protein_coding	1620.58	2.2886	0.790047	2.89679	0.00377	0.0146297
ENSG00000178573	MAF bZIP transcription factor [Source:HGNC Symbol;Acc:HGNC:6776]	MAF	protein_coding	1799.61	2.28639	0.450247	5.07807	3.81283e-07	4.09939e-06
ENSG00000239642	meiotic kinetochore factor [Source:HGNC Symbol;Acc:HGNC:51253]	MEIKIN	protein_coding	2.16525	2.28473	0.819808	2.7869	0.00532142	0.019537
ENSG00000269899	NA	RP11-589N15.2	sense_intronic	37.7602	2.28278	0.310517	7.35156	1.95911e-13	7.3863e-12
ENSG00000237624	3-oxoacid CoA-transferase 2 pseudogene 1 [Source:HGNC Symbol;Acc:HGNC:21627]	OXCT2P1	unprocessed_pseudogene	1.31155	2.28268	0.881033	2.59092	0.00957203	0.0318212
ENSG00000100558	pleckstrin 2 [Source:HGNC Symbol;Acc:HGNC:19238]	PLEK2	protein_coding	49.1204	2.28224	0.37116	6.14895	7.79979e-10	1.43672e-08
ENSG00000226981	abhydrolase domain containing 17A pseudogene 6 [Source:HGNC Symbol;Acc:HGNC:34044]	ABHD17AP6	unprocessed_pseudogene	0.484159	2.28108	0.929685	2.4536	0.0141433	0.0441045
ENSG00000273341	NA	RP5-899E9.1	lincRNA	22.3758	2.28025	0.351503	6.48714	8.7481e-11	1.98625e-09
ENSG00000270504	NA	RP11-420L9.5	antisense	42.6663	2.27977	0.273749	8.32796	8.22483e-17	5.60232e-15
ENSG00000172602	Rho family GTPase 1 [Source:HGNC Symbol;Acc:HGNC:18314]	RND1	protein_coding	171.921	2.27945	0.792137	2.8776	0.00400712	0.0153996
ENSG00000248923	mitochondrially encoded NADH:ubiquinone oxidoreductase core subunit 5 pseudogene 11 [Source:HGNC Symbol;Acc:HGNC:42273]	MTND5P11	processed_pseudogene	1.17553	2.2782	0.834663	2.72948	0.0063434	0.0226259
ENSG00000272631	NA	RP11-359E3.4	antisense	3.25064	2.27655	0.66247	3.43646	0.000589376	0.00292882
ENSG00000120875	dual specificity phosphatase 4 [Source:HGNC Symbol;Acc:HGNC:3070]	DUSP4	protein_coding	369.7	2.27342	0.487616	4.66231	3.12685e-06	2.72825e-05
ENSG00000095397	whirlin [Source:HGNC Symbol;Acc:HGNC:16361]	WHRN	protein_coding	22.7775	2.27279	0.559558	4.06176	4.8704e-05	0.000318746
ENSG00000129538	ribonuclease A family member 1, pancreatic [Source:HGNC Symbol;Acc:HGNC:10044]	RNASE1	protein_coding	14560.7	2.26987	0.313208	7.24715	4.25619e-13	1.51118e-11
ENSG00000164627	kinesin family member 6 [Source:HGNC Symbol;Acc:HGNC:21202]	KIF6	protein_coding	1.74983	2.268	0.856755	2.6472	0.00811623	0.027747
ENSG00000160789	lamin A/C [Source:HGNC Symbol;Acc:HGNC:6636]	LMNA	protein_coding	2392.55	2.26799	0.28944	7.83577	4.65962e-15	2.30892e-13
ENSG00000182022	carbohydrate sulfotransferase 15 [Source:HGNC Symbol;Acc:HGNC:18137]	CHST15	protein_coding	610.999	2.26754	0.297019	7.63434	2.26981e-14	1.00739e-12
ENSG00000173068	basonuclin 2 [Source:HGNC Symbol;Acc:HGNC:30988]	BNC2	protein_coding	170.096	2.26753	0.33389	6.79124	1.11173e-11	2.98395e-10
ENSG00000125409	tektin 3 [Source:HGNC Symbol;Acc:HGNC:14293]	TEKT3	protein_coding	2.96161	2.26543	0.641398	3.53203	0.00041239	0.00213349
ENSG00000203601	long intergenic non-protein coding RNA 970 [Source:HGNC Symbol;Acc:HGNC:48730]	LINC00970	antisense	1.23404	2.2645	0.718252	3.15279	0.00161718	0.00704831
ENSG00000183578	TNF alpha induced protein 8 like 3 [Source:HGNC Symbol;Acc:HGNC:20620]	TNFAIP8L3	protein_coding	117.586	2.26417	0.502117	4.50924	6.50588e-06	5.28202e-05
ENSG00000143217	nectin cell adhesion molecule 4 [Source:HGNC Symbol;Acc:HGNC:19688]	NECTIN4	protein_coding	66.6314	2.26263	0.459312	4.92613	8.38759e-07	8.34171e-06
ENSG00000090530	prolyl 3-hydroxylase 2 [Source:HGNC Symbol;Acc:HGNC:19317]	P3H2	protein_coding	345.882	2.26209	0.584216	3.87201	0.00010794	0.000644153
ENSG00000197077	KIAA1671 [Source:HGNC Symbol;Acc:HGNC:29345]	KIAA1671	protein_coding	289.375	2.26078	0.337186	6.70485	2.01607e-11	5.19478e-10
ENSG00000181562	epididymal protein 3A [Source:HGNC Symbol;Acc:HGNC:16978]	EDDM3A	protein_coding	1.36559	2.25795	0.760803	2.96785	0.0029989	0.0120009
ENSG00000166068	sprouty related EVH1 domain containing 1 [Source:HGNC Symbol;Acc:HGNC:20249]	SPRED1	protein_coding	1739.05	2.25761	0.347758	6.4919	8.47621e-11	1.93622e-09
ENSG00000189221	monoamine oxidase A [Source:HGNC Symbol;Acc:HGNC:6833]	MAOA	protein_coding	977.379	2.25614	0.390221	5.78169	7.39543e-09	1.14047e-07
ENSG00000177757	family with sequence similarity 87 member B [Source:HGNC Symbol;Acc:HGNC:32236]	FAM87B	lincRNA	0.881514	2.25225	0.861264	2.61505	0.00892147	0.0300169
ENSG00000125730	complement component 3 [Source:HGNC Symbol;Acc:HGNC:1318]	C3	protein_coding	1844.72	2.25213	0.356493	6.31744	2.65924e-10	5.4604e-09
ENSG00000081985	interleukin 12 receptor subunit beta 2 [Source:HGNC Symbol;Acc:HGNC:5972]	IL12RB2	protein_coding	3.43409	2.2508	0.814496	2.76343	0.00571973	0.020726
ENSG00000196932	transmembrane protein 26 [Source:HGNC Symbol;Acc:HGNC:28550]	TMEM26	protein_coding	253.319	2.24988	0.374982	5.99996	1.9737e-09	3.37153e-08
ENSG00000181804	solute carrier family 9 member A9 [Source:HGNC Symbol;Acc:HGNC:20653]	SLC9A9	protein_coding	840.769	2.24863	0.359293	6.25848	3.88747e-10	7.63474e-09
ENSG00000153446	chromosome 16 open reading frame 89 [Source:HGNC Symbol;Acc:HGNC:28687]	C16orf89	protein_coding	8.4238	2.24713	0.459845	4.88672	1.0253e-06	9.99417e-06
ENSG00000188477	NA	AC003003.5	sense_intronic	103.027	2.24484	0.69973	3.20815	0.00133592	0.00597137
ENSG00000227911	NA	RP11-141M1.1	lincRNA	1.03967	2.24468	0.89944	2.49564	0.0125731	0.0399484
ENSG00000108691	C-C motif chemokine ligand 2 [Source:HGNC Symbol;Acc:HGNC:10618]	CCL2	protein_coding	9150.57	2.24451	0.558021	4.02227	5.76404e-05	0.000370879
ENSG00000112149	CD83 molecule [Source:HGNC Symbol;Acc:HGNC:1703]	CD83	protein_coding	10534.4	2.24358	0.525095	4.27271	1.93115e-05	0.000139909
ENSG00000256633	NA	RP11-169D4.2	antisense	2.5923	2.24202	0.542316	4.13416	3.56255e-05	0.000240699
ENSG00000263155	myocardial zonula adherens protein [Source:HGNC Symbol;Acc:HGNC:43444]	MYZAP	protein_coding	19.3684	2.24033	0.46674	4.79995	1.58706e-06	1.48781e-05
ENSG00000214269	legumain pseudogene 1 [Source:HGNC Symbol;Acc:HGNC:23079]	LGMNP1	processed_pseudogene	3.09014	2.23972	0.659692	3.3951	0.000686034	0.00334573
ENSG00000163995	actin binding LIM protein family member 2 [Source:HGNC Symbol;Acc:HGNC:19195]	ABLIM2	protein_coding	9.1718	2.23935	0.449112	4.98617	6.15887e-07	6.34634e-06
ENSG00000164733	cathepsin B [Source:HGNC Symbol;Acc:HGNC:2527]	CTSB	protein_coding	95992.3	2.23809	0.171928	13.0176	9.71211e-39	1.04271e-35
ENSG00000168874	atonal bHLH transcription factor 8 [Source:HGNC Symbol;Acc:HGNC:24126]	ATOH8	protein_coding	100.309	2.23291	0.409514	5.45259	4.96422e-08	6.45463e-07
ENSG00000185650	ZFP36 ring finger protein like 1 [Source:HGNC Symbol;Acc:HGNC:1107]	ZFP36L1	protein_coding	2675.12	2.23236	0.301536	7.40329	1.32852e-13	5.19111e-12
ENSG00000223361	ferritin heavy chain 1 pseudogene 10 [Source:HGNC Symbol;Acc:HGNC:3980]	FTH1P10	transcribed_processed_pseudogene	17.4729	2.23235	0.367605	6.0727	1.25775e-09	2.2241e-08
ENSG00000158813	ectodysplasin A [Source:HGNC Symbol;Acc:HGNC:3157]	EDA	protein_coding	69.7118	2.23201	0.290394	7.68613	1.51648e-14	7.02064e-13
ENSG00000249485	RB binding protein 4 pseudogene 1 [Source:HGNC Symbol;Acc:HGNC:42368]	RBBP4P1	processed_pseudogene	3.94859	2.23088	0.579856	3.8473	0.000119428	0.000703768
ENSG00000140859	kinesin family member C3 [Source:HGNC Symbol;Acc:HGNC:6326]	KIFC3	protein_coding	362.506	2.22775	0.37722	5.90569	3.51165e-09	5.69594e-08
ENSG00000173210	actin binding LIM protein family member 3 [Source:HGNC Symbol;Acc:HGNC:29132]	ABLIM3	protein_coding	290.592	2.2247	0.349196	6.37091	1.87905e-10	3.99671e-09
ENSG00000154783	FYVE, RhoGEF and PH domain containing 5 [Source:HGNC Symbol;Acc:HGNC:19117]	FGD5	protein_coding	329.245	2.22449	0.413719	5.37682	7.58146e-08	9.4962e-07
ENSG00000128594	leucine rich repeat containing 4 [Source:HGNC Symbol;Acc:HGNC:15586]	LRRC4	protein_coding	309.9	2.2244	0.36962	6.01806	1.76518e-09	3.04171e-08
ENSG00000240184	protocadherin gamma subfamily C, 3 [Source:HGNC Symbol;Acc:HGNC:8716]	PCDHGC3	protein_coding	167.43	2.21903	0.307969	7.20536	5.78905e-13	2.008e-11
ENSG00000152689	RAS guanyl releasing protein 3 [Source:HGNC Symbol;Acc:HGNC:14545]	RASGRP3	protein_coding	873.957	2.21841	0.154392	14.3687	8.13594e-47	1.83433e-43
ENSG00000186472	piccolo presynaptic cytomatrix protein [Source:HGNC Symbol;Acc:HGNC:13406]	PCLO	protein_coding	24.0119	2.217	0.417403	5.31141	1.08782e-07	1.31436e-06
ENSG00000143344	ral guanine nucleotide dissociation stimulator like 1 [Source:HGNC Symbol;Acc:HGNC:30281]	RGL1	protein_coding	4455.33	2.21697	0.415048	5.34148	9.21929e-08	1.1346e-06
ENSG00000184060	ArfGAP with dual PH domains 2 [Source:HGNC Symbol;Acc:HGNC:16487]	ADAP2	protein_coding	1751	2.21561	0.204966	10.8097	3.09843e-27	9.83905e-25
ENSG00000196218	ryanodine receptor 1 [Source:HGNC Symbol;Acc:HGNC:10483]	RYR1	protein_coding	218.296	2.21551	0.391656	5.65678	1.54241e-08	2.23061e-07
ENSG00000233093	long intergenic non-protein coding RNA 892 [Source:HGNC Symbol;Acc:HGNC:48578]	LINC00892	processed_transcript	5.31885	2.21524	0.701668	3.15711	0.0015934	0.00696389
ENSG00000228651	NA	RP11-556E13.1	antisense	31.077	2.215	0.391453	5.65839	1.52798e-08	2.21116e-07
ENSG00000013619	mastermind like domain containing 1 [Source:HGNC Symbol;Acc:HGNC:2568]	MAMLD1	protein_coding	42.4563	2.21499	0.601013	3.68542	0.000228328	0.0012547
ENSG00000173166	Ras association (RalGDS/AF-6) and pleckstrin homology domains 1 [Source:HGNC Symbol;Acc:HGNC:14436]	RAPH1	protein_coding	643.57	2.21349	0.305457	7.2465	4.27691e-13	1.51615e-11
ENSG00000115598	interleukin 1 receptor like 2 [Source:HGNC Symbol;Acc:HGNC:5999]	IL1RL2	protein_coding	4.25315	2.21256	0.751803	2.943	0.00325045	0.0128728
ENSG00000179630	laccase domain containing 1 [Source:HGNC Symbol;Acc:HGNC:26789]	LACC1	protein_coding	2480	2.21115	0.296426	7.45936	8.69433e-14	3.48175e-12
ENSG00000224769	mucin 20, cell surface associated pseudogene 1 [Source:HGNC Symbol;Acc:HGNC:51921]	MUC20P1	unprocessed_pseudogene	5.24557	2.20931	0.920761	2.39944	0.0164201	0.04997
ENSG00000232591	NA	RP5-1031D4.2	lincRNA	6.75267	2.20837	0.69438	3.18036	0.00147095	0.00648367
ENSG00000139209	solute carrier family 38 member 4 [Source:HGNC Symbol;Acc:HGNC:14679]	SLC38A4	protein_coding	17.0272	2.20772	0.6404	3.4474	0.000566	0.00282386
ENSG00000174370	chromosome 11 open reading frame 45 [Source:HGNC Symbol;Acc:HGNC:28584]	C11orf45	protein_coding	178.853	2.20599	0.313179	7.04388	1.86964e-12	5.8142e-11
ENSG00000159450	trichohyalin [Source:HGNC Symbol;Acc:HGNC:11791]	TCHH	protein_coding	33.3649	2.20488	0.637553	3.45834	0.000543517	0.0027275
ENSG00000113600	complement component 9 [Source:HGNC Symbol;Acc:HGNC:1358]	C9	protein_coding	1.80584	2.20444	0.713721	3.08866	0.00201063	0.00847323
ENSG00000230113	NA	AC091177.1	antisense	0.974146	2.20162	0.874176	2.51851	0.0117852	0.0378558
ENSG00000234191	NA	RP11-157D23.2	lincRNA	21.8229	2.20077	0.785059	2.80332	0.00505801	0.018747
ENSG00000100302	RASD family member 2 [Source:HGNC Symbol;Acc:HGNC:18229]	RASD2	protein_coding	6.03939	2.1962	0.830556	2.64426	0.008187	0.027925
ENSG00000250771	NA	RP11-153M7.3	transcribed_unprocessed_pseudogene	21.4286	2.1919	0.529002	4.14346	3.42104e-05	0.000232112
ENSG00000146070	phospholipase A2 group VII [Source:HGNC Symbol;Acc:HGNC:9040]	PLA2G7	protein_coding	5378.65	2.19177	0.216527	10.1224	4.39715e-24	9.81565e-22
ENSG00000163106	hematopoietic prostaglandin D synthase [Source:HGNC Symbol;Acc:HGNC:17890]	HPGDS	protein_coding	496.761	2.19155	0.313023	7.00124	2.53708e-12	7.7508e-11
ENSG00000099250	neuropilin 1 [Source:HGNC Symbol;Acc:HGNC:8004]	NRP1	protein_coding	5595.45	2.19057	0.302633	7.23837	4.54122e-13	1.60229e-11
ENSG00000103528	synaptotagmin 17 [Source:HGNC Symbol;Acc:HGNC:24119]	SYT17	protein_coding	69.2487	2.18939	0.339539	6.44812	1.13247e-10	2.52549e-09
ENSG00000139572	G protein-coupled receptor 84 [Source:HGNC Symbol;Acc:HGNC:4535]	GPR84	protein_coding	1496.81	2.18895	0.465327	4.70411	2.54978e-06	2.27223e-05
ENSG00000010327	stabilin 1 [Source:HGNC Symbol;Acc:HGNC:18628]	STAB1	protein_coding	22116	2.1883	0.332735	6.5767	4.81014e-11	1.15741e-09
ENSG00000280219	NA	RP11-752L20.3	TEC	5.47224	2.18672	0.838931	2.60656	0.0091458	0.0306286
ENSG00000197093	galactose-3-O-sulfotransferase 4 [Source:HGNC Symbol;Acc:HGNC:24145]	GAL3ST4	protein_coding	203.922	2.1847	0.438458	4.98269	6.27052e-07	6.44838e-06
ENSG00000166866	myosin IA [Source:HGNC Symbol;Acc:HGNC:7595]	MYO1A	protein_coding	20.7944	2.18427	0.409155	5.3385	9.37183e-08	1.15211e-06
ENSG00000075618	fascin actin-bundling protein 1 [Source:HGNC Symbol;Acc:HGNC:11148]	FSCN1	protein_coding	6078.06	2.18425	0.457008	4.77946	1.75763e-06	1.63413e-05
ENSG00000073756	prostaglandin-endoperoxide synthase 2 [Source:HGNC Symbol;Acc:HGNC:9605]	PTGS2	protein_coding	5350.26	2.18197	0.785464	2.77794	0.00547045	0.0199703
ENSG00000153012	leucine rich repeat LGI family member 2 [Source:HGNC Symbol;Acc:HGNC:18710]	LGI2	protein_coding	90.7012	2.18097	0.432315	5.04486	4.53853e-07	4.8108e-06
ENSG00000159189	complement C1q C chain [Source:HGNC Symbol;Acc:HGNC:1245]	C1QC	protein_coding	9270.56	2.17931	0.235112	9.26924	1.87475e-20	2.35742e-18
ENSG00000166920	chromosome 15 open reading frame 48 [Source:HGNC Symbol;Acc:HGNC:29898]	C15orf48	protein_coding	1526.02	2.17911	0.692836	3.1452	0.00165975	0.0072046
ENSG00000272564	NA	RP11-548P2.2	lincRNA	1.90267	2.17679	0.843425	2.5809	0.00985438	0.0325916
ENSG00000277481	polycystin 1 like 3, transient receptor potential channel interacting [Source:HGNC Symbol;Acc:HGNC:21716]	PKD1L3	protein_coding	22.359	2.17318	0.508649	4.27246	1.93332e-05	0.000140022
ENSG00000231185	NA	AC005592.2	antisense	1.58982	2.17241	0.806922	2.69222	0.00709785	0.0248529
ENSG00000121933	transmembrane and immunoglobulin domain containing 3 [Source:HGNC Symbol;Acc:HGNC:51375]	TMIGD3	protein_coding	2775.17	2.17211	0.510945	4.25116	2.12666e-05	0.000152554
ENSG00000159733	zinc finger FYVE-type containing 28 [Source:HGNC Symbol;Acc:HGNC:29334]	ZFYVE28	protein_coding	126.69	2.1713	0.302152	7.18614	6.66511e-13	2.28376e-11
ENSG00000165338	HECT domain E3 ubiquitin protein ligase 2 [Source:HGNC Symbol;Acc:HGNC:26736]	HECTD2	protein_coding	114.271	2.16706	0.221108	9.80088	1.1161e-22	2.01309e-20
ENSG00000260118	NA	RP6-201G10.2	lincRNA	0.707118	2.16704	0.887686	2.44122	0.0146376	0.0453947
ENSG00000137819	progestin and adipoQ receptor family member 5 [Source:HGNC Symbol;Acc:HGNC:29645]	PAQR5	protein_coding	56.1013	2.16482	0.571029	3.79108	0.000149993	0.000864233
ENSG00000135077	hepatitis A virus cellular receptor 2 [Source:HGNC Symbol;Acc:HGNC:18437]	HAVCR2	protein_coding	2575.91	2.16333	0.195852	11.0457	2.29855e-28	8.63784e-26
ENSG00000104951	interleukin 4 induced 1 [Source:HGNC Symbol;Acc:HGNC:19094]	IL4I1	protein_coding	1343.49	2.16056	0.597144	3.61816	0.000296702	0.00158593
ENSG00000279355	AGPAT4 intronic transcript 1 [Source:HGNC Symbol;Acc:HGNC:20988]	AGPAT4-IT1	TEC	11.4415	2.16025	0.513383	4.20787	2.57788e-05	0.000181006
ENSG00000242258	long intergenic non-protein coding RNA 996 [Source:HGNC Symbol;Acc:HGNC:27800]	LINC00996	lincRNA	73.0519	2.15861	0.300608	7.1808	6.93031e-13	2.36744e-11
ENSG00000237471	NA	AC073115.6	lincRNA	0.977148	2.15859	0.803658	2.68596	0.00723224	0.0252365
ENSG00000271926	NA	CTD-2376I4.1	lincRNA	4.31372	2.15858	0.815417	2.64721	0.00811594	0.027747
ENSG00000259933	NA	RP11-304L19.1	sense_overlapping	1.1657	2.15778	0.840711	2.56662	0.0102696	0.0337518
ENSG00000278058	NA	RP11-70D24.2	lincRNA	4.67147	2.15712	0.47666	4.52548	6.02573e-06	4.93305e-05
ENSG00000213889	protein phosphatase, Mg2+/Mn2+ dependent 1N (putative) [Source:HGNC Symbol;Acc:HGNC:26845]	PPM1N	protein_coding	38.7371	2.151	0.217021	9.91148	3.7109e-23	7.33911e-21
ENSG00000228013	NA	RP11-350G8.5	antisense	77.6808	2.15036	0.589892	3.64534	0.000267043	0.0014466
ENSG00000152767	FERM, ARH/RhoGEF and pleckstrin domain protein 1 [Source:HGNC Symbol;Acc:HGNC:3591]	FARP1	protein_coding	851.582	2.14966	0.227579	9.44577	3.52817e-21	5.0029e-19
ENSG00000258867	long intergenic non-protein coding RNA 1146 [Source:HGNC Symbol;Acc:HGNC:49467]	LINC01146	lincRNA	23.5118	2.14921	0.308498	6.9667	3.24467e-12	9.67649e-11
ENSG00000157483	myosin IE [Source:HGNC Symbol;Acc:HGNC:7599]	MYO1E	protein_coding	1436.23	2.1482	0.307982	6.97509	3.05679e-12	9.14645e-11
ENSG00000134028	ADAM like decysin 1 [Source:HGNC Symbol;Acc:HGNC:16299]	ADAMDEC1	protein_coding	1189.61	2.14786	0.557894	3.84993	0.00011815	0.000697331
ENSG00000172380	G protein subunit gamma 12 [Source:HGNC Symbol;Acc:HGNC:19663]	GNG12	protein_coding	362.188	2.14731	0.233132	9.2107	3.24015e-20	3.94878e-18
ENSG00000164684	zinc finger protein 704 [Source:HGNC Symbol;Acc:HGNC:32291]	ZNF704	protein_coding	219.802	2.14662	0.555996	3.86085	0.000112992	0.0006704
ENSG00000227765	myosin light chain 12B pseudogene 2 [Source:HGNC Symbol;Acc:HGNC:51650]	MYL12BP2	processed_pseudogene	2.1912	2.14631	0.724778	2.96133	0.00306309	0.0122231
ENSG00000157827	formin like 2 [Source:HGNC Symbol;Acc:HGNC:18267]	FMNL2	protein_coding	1477.07	2.14601	0.20595	10.4201	2.00806e-25	5.58936e-23
ENSG00000248323	lung cancer associated transcript 1 (non-protein coding) [Source:HGNC Symbol;Acc:HGNC:48498]	LUCAT1	lincRNA	226.893	2.14422	0.654812	3.27456	0.00105828	0.00488956
ENSG00000049130	KIT ligand [Source:HGNC Symbol;Acc:HGNC:6343]	KITLG	protein_coding	396.783	2.14403	0.450869	4.75534	1.98117e-06	1.81575e-05
ENSG00000139263	leucine rich repeats and immunoglobulin like domains 3 [Source:HGNC Symbol;Acc:HGNC:30991]	LRIG3	protein_coding	54.5884	2.14308	0.370823	5.77924	7.50373e-09	1.15481e-07
ENSG00000251095	NA	RP11-115D19.1	antisense	18.2927	2.14294	0.74925	2.86012	0.00423485	0.016161
ENSG00000175707	keratinocyte differentiation factor 1 [Source:HGNC Symbol;Acc:HGNC:26624]	KDF1	protein_coding	20.3555	2.14181	0.783147	2.73488	0.00624035	0.0223362
ENSG00000223552	NA	RP11-24F11.2	antisense	66.4377	2.13939	0.273207	7.83066	4.85332e-15	2.39962e-13
ENSG00000183439	tripartite motif containing 61 [Source:HGNC Symbol;Acc:HGNC:24339]	TRIM61	protein_coding	3.64873	2.13885	0.814562	2.62577	0.00864527	0.0292491
ENSG00000143226	Fc fragment of IgG receptor IIa [Source:HGNC Symbol;Acc:HGNC:3616]	FCGR2A	protein_coding	5449.71	2.13866	0.319482	6.69416	2.16916e-11	5.55118e-10
ENSG00000142178	salt inducible kinase 1 [Source:HGNC Symbol;Acc:HGNC:11142]	SIK1	protein_coding	7.18786	2.13841	0.622158	3.43708	0.00058802	0.00292402
ENSG00000112276	blood vessel epicardial substance [Source:HGNC Symbol;Acc:HGNC:1152]	BVES	protein_coding	62.1244	2.136	0.287118	7.43946	1.01101e-13	4.00601e-12
ENSG00000161911	triggering receptor expressed on myeloid cells like 1 [Source:HGNC Symbol;Acc:HGNC:20434]	TREML1	protein_coding	63.5967	2.13428	0.420024	5.08133	3.74802e-07	4.0374e-06
ENSG00000105609	leukocyte immunoglobulin like receptor B5 [Source:HGNC Symbol;Acc:HGNC:6609]	LILRB5	protein_coding	824.957	2.13418	0.440884	4.84069	1.29389e-06	1.23978e-05
ENSG00000226564	ferritin heavy chain 1 pseudogene 20 [Source:HGNC Symbol;Acc:HGNC:37639]	FTH1P20	processed_pseudogene	19.2903	2.13406	0.386529	5.52109	3.36897e-08	4.52393e-07
ENSG00000184574	lysophosphatidic acid receptor 5 [Source:HGNC Symbol;Acc:HGNC:13307]	LPAR5	protein_coding	214.104	2.13403	0.352662	6.05121	1.43761e-09	2.51063e-08
ENSG00000173110	heat shock protein family A (Hsp70) member 6 [Source:HGNC Symbol;Acc:HGNC:5239]	HSPA6	protein_coding	175.014	2.13354	0.471797	4.52216	6.12117e-06	4.99667e-05
ENSG00000163564	pyrin and HIN domain family member 1 [Source:HGNC Symbol;Acc:HGNC:28894]	PYHIN1	protein_coding	19.9363	2.1326	0.325072	6.56038	5.36702e-11	1.28047e-09
ENSG00000219507	ferritin heavy chain 1 pseudogene 8 [Source:HGNC Symbol;Acc:HGNC:3995]	FTH1P8	processed_pseudogene	26.4451	2.12908	0.452914	4.70085	2.59079e-06	2.3015e-05
ENSG00000183549	acyl-CoA synthetase medium-chain family member 5 [Source:HGNC Symbol;Acc:HGNC:26060]	ACSM5	protein_coding	27.9547	2.12787	0.534315	3.98243	6.82131e-05	0.000430552
ENSG00000253537	protocadherin gamma subfamily A, 7 [Source:HGNC Symbol;Acc:HGNC:8705]	PCDHGA7	protein_coding	1.38795	2.12703	0.874454	2.43241	0.0149987	0.0463043
ENSG00000167037	small G protein signaling modulator 1 [Source:HGNC Symbol;Acc:HGNC:29410]	SGSM1	protein_coding	20.3386	2.12616	0.629885	3.37548	0.000736871	0.00356436
ENSG00000260439	LMF1 antisense RNA 1 [Source:HGNC Symbol;Acc:HGNC:50469]	LMF1-AS1	antisense	1.56212	2.12587	0.808917	2.62804	0.00858779	0.0290809
ENSG00000143322	ABL proto-oncogene 2, non-receptor tyrosine kinase [Source:HGNC Symbol;Acc:HGNC:77]	ABL2	protein_coding	2967.4	2.12471	0.474628	4.47657	7.58502e-06	6.05352e-05
ENSG00000179776	cadherin 5 [Source:HGNC Symbol;Acc:HGNC:1764]	CDH5	protein_coding	26.773	2.12403	0.408237	5.20292	1.96176e-07	2.24403e-06
ENSG00000158270	collectin subfamily member 12 [Source:HGNC Symbol;Acc:HGNC:16016]	COLEC12	protein_coding	1817.3	2.12374	0.386064	5.50101	3.77621e-08	5.01699e-07
ENSG00000238258	NA	RP11-342D11.2	antisense	13.0285	2.1226	0.508337	4.17559	2.97219e-05	0.000205618
ENSG00000124491	coagulation factor XIII A chain [Source:HGNC Symbol;Acc:HGNC:3531]	F13A1	protein_coding	23816.5	2.12153	0.43878	4.83506	1.33108e-06	1.27056e-05
ENSG00000169439	syndecan 2 [Source:HGNC Symbol;Acc:HGNC:10659]	SDC2	protein_coding	1986.37	2.11915	0.269355	7.86753	3.61718e-15	1.82445e-13
ENSG00000100122	crystallin beta B1 [Source:HGNC Symbol;Acc:HGNC:2397]	CRYBB1	protein_coding	169.588	2.1187	0.246239	8.60425	7.68147e-18	6.18523e-16
ENSG00000250126	NA	RP13-884E18.2	lincRNA	18.6911	2.11843	0.359935	5.8856	3.96624e-09	6.38735e-08
ENSG00000169313	purinergic receptor P2Y12 [Source:HGNC Symbol;Acc:HGNC:18124]	P2RY12	protein_coding	57.8102	2.11688	0.418245	5.06133	4.16337e-07	4.44448e-06
ENSG00000155659	V-set and immunoglobulin domain containing 4 [Source:HGNC Symbol;Acc:HGNC:17032]	VSIG4	protein_coding	4829.85	2.11605	0.274851	7.69889	1.37256e-14	6.39376e-13
ENSG00000113070	heparin binding EGF like growth factor [Source:HGNC Symbol;Acc:HGNC:3059]	HBEGF	protein_coding	940.054	2.1149	0.408916	5.17197	2.3164e-07	2.60766e-06
ENSG00000135048	transmembrane protein 2 [Source:HGNC Symbol;Acc:HGNC:11869]	TMEM2	protein_coding	1967.6	2.11344	0.383485	5.51114	3.56522e-08	4.75651e-07
ENSG00000141753	insulin like growth factor binding protein 4 [Source:HGNC Symbol;Acc:HGNC:5473]	IGFBP4	protein_coding	2256.13	2.1087	0.488207	4.31927	1.56547e-05	0.000116035
ENSG00000120708	transforming growth factor beta induced [Source:HGNC Symbol;Acc:HGNC:11771]	TGFBI	protein_coding	15141.2	2.1078	0.324593	6.49367	8.37719e-11	1.91554e-09
ENSG00000187775	dynein axonemal heavy chain 17 [Source:HGNC Symbol;Acc:HGNC:2946]	DNAH17	protein_coding	5.07249	2.10739	0.48182	4.37382	1.2209e-05	9.24571e-05
ENSG00000203747	Fc fragment of IgG receptor IIIa [Source:HGNC Symbol;Acc:HGNC:3619]	FCGR3A	protein_coding	1712.77	2.1071	0.260457	8.09001	5.96599e-16	3.4053e-14
ENSG00000225579	EDNRB antisense RNA 1 [Source:HGNC Symbol;Acc:HGNC:49045]	EDNRB-AS1	lincRNA	1.0914	2.10588	0.826946	2.54657	0.0108787	0.0353874
ENSG00000095794	cAMP responsive element modulator [Source:HGNC Symbol;Acc:HGNC:2352]	CREM	protein_coding	654.657	2.1047	0.254382	8.27377	1.29784e-16	8.53091e-15
ENSG00000187474	formyl peptide receptor 3 [Source:HGNC Symbol;Acc:HGNC:3828]	FPR3	protein_coding	2068.07	2.10407	0.305175	6.89464	5.40015e-12	1.54312e-10
ENSG00000186377	cytochrome P450 family 4 subfamily X member 1 [Source:HGNC Symbol;Acc:HGNC:20244]	CYP4X1	protein_coding	4.51771	2.10406	0.807776	2.60476	0.00919384	0.0307589
ENSG00000063015	seizure related 6 homolog [Source:HGNC Symbol;Acc:HGNC:15955]	SEZ6	protein_coding	17.1675	2.10219	0.784152	2.68084	0.00734372	0.0255275
ENSG00000123095	basic helix-loop-helix family member e41 [Source:HGNC Symbol;Acc:HGNC:16617]	BHLHE41	protein_coding	581.223	2.10196	0.296994	7.07745	1.46827e-12	4.62986e-11
ENSG00000113108	amyloid beta precursor protein binding family B member 3 [Source:HGNC Symbol;Acc:HGNC:20708]	APBB3	protein_coding	551.997	2.09982	0.369038	5.68999	1.27048e-08	1.87217e-07
ENSG00000224167	NA	RP3-522D1.1	lincRNA	8.24208	2.09768	0.502676	4.17302	3.00583e-05	0.000207627
ENSG00000250777	NA	RP13-884E18.4	lincRNA	19.8366	2.09688	0.350287	5.98618	2.14825e-09	3.63349e-08
ENSG00000266356	NA	RP11-578C11.2	unprocessed_pseudogene	1.83793	2.09661	0.64719	3.23957	0.00119712	0.00543174
ENSG00000223882	ABCC5 antisense RNA 1 [Source:HGNC Symbol;Acc:HGNC:40055]	ABCC5-AS1	antisense	0.967155	2.09435	0.739716	2.8313	0.00463598	0.0174234
ENSG00000013588	G protein-coupled receptor class C group 5 member A [Source:HGNC Symbol;Acc:HGNC:9836]	GPRC5A	protein_coding	32.8489	2.09251	0.758969	2.75705	0.00583257	0.0210739
ENSG00000082781	integrin subunit beta 5 [Source:HGNC Symbol;Acc:HGNC:6160]	ITGB5	protein_coding	1529.44	2.09183	0.333242	6.27722	3.44691e-10	6.87734e-09
ENSG00000144655	cysteine and serine rich nuclear protein 1 [Source:HGNC Symbol;Acc:HGNC:14300]	CSRNP1	protein_coding	1694.51	2.09119	0.595441	3.51201	0.000444737	0.00228302
ENSG00000148680	5-hydroxytryptamine receptor 7 [Source:HGNC Symbol;Acc:HGNC:5302]	HTR7	protein_coding	93.0784	2.09095	0.346853	6.02837	1.65624e-09	2.87464e-08
ENSG00000118557	polyamine modulated factor 1 binding protein 1 [Source:HGNC Symbol;Acc:HGNC:17728]	PMFBP1	protein_coding	24.688	2.09076	0.441854	4.73179	2.22547e-06	2.01751e-05
ENSG00000120160	equatorin [Source:HGNC Symbol;Acc:HGNC:1359]	EQTN	protein_coding	0.664885	2.08815	0.87003	2.4001	0.0163908	0.0498983
ENSG00000183779	zinc finger protein 703 [Source:HGNC Symbol;Acc:HGNC:25883]	ZNF703	protein_coding	141.577	2.08733	0.341834	6.10627	1.01989e-09	1.83077e-08
ENSG00000226674	testis expressed 41 (non-protein coding) [Source:HGNC Symbol;Acc:HGNC:48667]	TEX41	lincRNA	5.11822	2.08726	0.615624	3.39049	0.000697689	0.0033923
ENSG00000280352	NA	RP13-884E18.3	TEC	8.39707	2.08656	0.434083	4.80683	1.53342e-06	1.44192e-05
ENSG00000277639	NA	RP11-467J12.4	protein_coding	4.94608	2.08545	0.757877	2.75169	0.00592879	0.021377
ENSG00000168917	solute carrier family 35 member G2 [Source:HGNC Symbol;Acc:HGNC:28480]	SLC35G2	protein_coding	12.2024	2.08535	0.721912	2.88865	0.00386901	0.0149573
ENSG00000113555	protocadherin 12 [Source:HGNC Symbol;Acc:HGNC:8657]	PCDH12	protein_coding	122.757	2.0835	0.653445	3.18849	0.00143019	0.00633002
ENSG00000080031	protein tyrosine phosphatase, receptor type H [Source:HGNC Symbol;Acc:HGNC:9672]	PTPRH	protein_coding	33.2348	2.08317	0.401573	5.18752	2.13114e-07	2.42058e-06
ENSG00000174460	zinc finger CCHC-type containing 12 [Source:HGNC Symbol;Acc:HGNC:27273]	ZCCHC12	protein_coding	4.93238	2.08274	0.592676	3.51412	0.000441206	0.00226903
ENSG00000143369	extracellular matrix protein 1 [Source:HGNC Symbol;Acc:HGNC:3153]	ECM1	protein_coding	553.708	2.08255	0.346447	6.01116	1.84199e-09	3.15814e-08
ENSG00000269952	NA	RP11-324I22.3	sense_intronic	2.86663	2.08219	0.623726	3.33831	0.000842896	0.00400251
ENSG00000088827	sialic acid binding Ig like lectin 1 [Source:HGNC Symbol;Acc:HGNC:11127]	SIGLEC1	protein_coding	4216.62	2.08205	0.393876	5.28606	1.24976e-07	1.49081e-06
ENSG00000196935	SLIT-ROBO Rho GTPase activating protein 1 [Source:HGNC Symbol;Acc:HGNC:17382]	SRGAP1	protein_coding	86.1273	2.08126	0.243588	8.54419	1.29443e-17	1.01687e-15
ENSG00000163814	CUB domain containing protein 1 [Source:HGNC Symbol;Acc:HGNC:24357]	CDCP1	protein_coding	235.32	2.08117	0.411353	5.05932	4.20745e-07	4.48516e-06
ENSG00000096996	interleukin 12 receptor subunit beta 1 [Source:HGNC Symbol;Acc:HGNC:5971]	IL12RB1	protein_coding	52.3571	2.07977	0.216312	9.61467	6.93323e-22	1.07066e-19
ENSG00000079156	oxysterol binding protein like 6 [Source:HGNC Symbol;Acc:HGNC:16388]	OSBPL6	protein_coding	39.1943	2.07865	0.45236	4.59512	4.32495e-06	3.65071e-05
ENSG00000267882	NA	RP4-569M23.5	antisense	4.32005	2.07757	0.822134	2.52704	0.0115027	0.0370804
ENSG00000112320	sine oculis binding protein homolog [Source:HGNC Symbol;Acc:HGNC:29256]	SOBP	protein_coding	24.3558	2.07721	0.349557	5.94241	2.80867e-09	4.63914e-08
ENSG00000171659	G protein-coupled receptor 34 [Source:HGNC Symbol;Acc:HGNC:4490]	GPR34	protein_coding	1783.46	2.07683	0.517433	4.01371	5.97711e-05	0.00038295
ENSG00000116774	olfactomedin like 3 [Source:HGNC Symbol;Acc:HGNC:24956]	OLFML3	protein_coding	442.043	2.07657	0.370649	5.60251	2.11272e-08	2.96044e-07
ENSG00000242829	ribosomal protein S26 pseudogene 21 [Source:HGNC Symbol;Acc:HGNC:36469]	RPS26P21	processed_pseudogene	2.60427	2.07652	0.796679	2.60647	0.00914811	0.0306286
ENSG00000147488	ST18, C2H2C-type zinc finger [Source:HGNC Symbol;Acc:HGNC:18695]	ST18	protein_coding	75.8623	2.07343	0.364664	5.68587	1.30149e-08	1.9122e-07
ENSG00000010278	CD9 molecule [Source:HGNC Symbol;Acc:HGNC:1709]	CD9	protein_coding	2428.87	2.07327	0.224125	9.2505	2.23449e-20	2.78336e-18
ENSG00000150893	FRAS1 related extracellular matrix protein 2 [Source:HGNC Symbol;Acc:HGNC:25396]	FREM2	protein_coding	75.835	2.0713	0.744955	2.78044	0.0054286	0.0198465
ENSG00000100292	heme oxygenase 1 [Source:HGNC Symbol;Acc:HGNC:5013]	HMOX1	protein_coding	5198.78	2.06996	0.292485	7.07714	1.47163e-12	4.63398e-11
ENSG00000232807	NA	RP11-536K7.3	antisense	6.91055	2.06982	0.401382	5.15672	2.51311e-07	2.80359e-06
ENSG00000158714	SLAM family member 8 [Source:HGNC Symbol;Acc:HGNC:21391]	SLAMF8	protein_coding	1634.71	2.06942	0.41866	4.94296	7.69452e-07	7.71025e-06
ENSG00000112818	meprin A subunit alpha [Source:HGNC Symbol;Acc:HGNC:7015]	MEP1A	protein_coding	15.7968	2.06926	0.476898	4.339	1.43132e-05	0.000107033
ENSG00000153208	MER proto-oncogene, tyrosine kinase [Source:HGNC Symbol;Acc:HGNC:7027]	MERTK	protein_coding	1038.06	2.06804	0.434436	4.76028	1.93326e-06	1.77545e-05
ENSG00000204758	NA	CTC-308K20.1	antisense	4.37338	2.06799	0.549914	3.76058	0.000169522	0.000963461
ENSG00000130222	growth arrest and DNA damage inducible gamma [Source:HGNC Symbol;Acc:HGNC:4097]	GADD45G	protein_coding	219.644	2.06565	0.396616	5.2082	1.90681e-07	2.18672e-06
ENSG00000144649	family with sequence similarity 198 member A [Source:HGNC Symbol;Acc:HGNC:24485]	FAM198A	protein_coding	65.4255	2.0651	0.321285	6.42764	1.29604e-10	2.85635e-09
ENSG00000178562	CD28 molecule [Source:HGNC Symbol;Acc:HGNC:1653]	CD28	protein_coding	394.844	2.06475	0.512611	4.02791	5.62739e-05	0.000362915
ENSG00000264433	NA	NA	NA	25.1802	2.06288	0.501235	4.11559	3.86185e-05	0.000258749
ENSG00000168209	DNA damage inducible transcript 4 [Source:HGNC Symbol;Acc:HGNC:24944]	DDIT4	protein_coding	1130.13	2.06271	0.423127	4.87491	1.08857e-06	1.05471e-05
ENSG00000036672	ubiquitin specific peptidase 2 [Source:HGNC Symbol;Acc:HGNC:12618]	USP2	protein_coding	101.758	2.06167	0.405823	5.08022	3.76994e-07	4.0552e-06
ENSG00000223821	NA	RP11-505P4.6	antisense	1.04811	2.06035	0.823465	2.50205	0.0123477	0.0393596
ENSG00000164949	GTP binding protein overexpressed in skeletal muscle [Source:HGNC Symbol;Acc:HGNC:4234]	GEM	protein_coding	325.79	2.05739	0.775179	2.65409	0.00795234	0.0273097
ENSG00000106605	biliverdin reductase A [Source:HGNC Symbol;Acc:HGNC:1062]	BLVRA	protein_coding	680.704	2.0568	0.352914	5.82805	5.60799e-09	8.81714e-08
ENSG00000220785	myotubularin related protein 9-like, pseudogene [Source:HGNC Symbol;Acc:HGNC:27920]	MTMR9LP	transcribed_unprocessed_pseudogene	30.7006	2.05419	0.394575	5.20608	1.9287e-07	2.20733e-06
ENSG00000157227	matrix metallopeptidase 14 [Source:HGNC Symbol;Acc:HGNC:7160]	MMP14	protein_coding	8182.68	2.05228	0.228566	8.97893	2.73416e-19	2.8941e-17
ENSG00000185090	mannosidase endo-alpha like [Source:HGNC Symbol;Acc:HGNC:26452]	MANEAL	protein_coding	46.6753	2.04916	0.366926	5.58468	2.34128e-08	3.2524e-07
ENSG00000160678	S100 calcium binding protein A1 [Source:HGNC Symbol;Acc:HGNC:10486]	S100A1	protein_coding	17.2005	2.04902	0.483537	4.23757	2.2595e-05	0.000160956
ENSG00000154589	lymphocyte antigen 96 [Source:HGNC Symbol;Acc:HGNC:17156]	LY96	protein_coding	514.455	2.04883	0.219997	9.313	1.24276e-20	1.61031e-18
ENSG00000196664	toll like receptor 7 [Source:HGNC Symbol;Acc:HGNC:15631]	TLR7	protein_coding	369.533	2.04846	0.400413	5.11588	3.12284e-07	3.42783e-06
ENSG00000152503	tripartite motif containing 36 [Source:HGNC Symbol;Acc:HGNC:16280]	TRIM36	protein_coding	317.398	2.04804	0.321488	6.3705	1.88411e-10	3.99993e-09
ENSG00000197380	dishevelled binding antagonist of beta catenin 3 [Source:HGNC Symbol;Acc:HGNC:30745]	DACT3	protein_coding	25.1546	2.04621	0.384626	5.31999	1.0377e-07	1.26056e-06
ENSG00000217801	NA	RP11-465B22.3	transcribed_unprocessed_pseudogene	42.9191	2.04504	0.567007	3.60672	0.000310086	0.0016516
ENSG00000101197	baculoviral IAP repeat containing 7 [Source:HGNC Symbol;Acc:HGNC:13702]	BIRC7	protein_coding	22.1305	2.04492	0.363717	5.62227	1.88463e-08	2.6707e-07
ENSG00000129990	synaptotagmin 5 [Source:HGNC Symbol;Acc:HGNC:11513]	SYT5	protein_coding	2.26743	2.04472	0.754495	2.71004	0.00672741	0.0237961
ENSG00000106537	tetraspanin 13 [Source:HGNC Symbol;Acc:HGNC:21643]	TSPAN13	protein_coding	274.907	2.04437	0.360678	5.66814	1.44353e-08	2.09469e-07
ENSG00000158022	tripartite motif containing 63 [Source:HGNC Symbol;Acc:HGNC:16007]	TRIM63	protein_coding	2.85682	2.04432	0.840204	2.43313	0.014969	0.0462507
ENSG00000135144	deltex E3 ubiquitin ligase 1 [Source:HGNC Symbol;Acc:HGNC:3060]	DTX1	protein_coding	142.457	2.04318	0.356025	5.73887	9.53103e-09	1.43833e-07
ENSG00000154240	centrosomal protein 112 [Source:HGNC Symbol;Acc:HGNC:28514]	CEP112	protein_coding	36.2252	2.0428	0.3813	5.35747	8.43945e-08	1.04893e-06
ENSG00000107957	SH3 and PX domains 2A [Source:HGNC Symbol;Acc:HGNC:23664]	SH3PXD2A	protein_coding	853.364	2.04252	0.326319	6.25925	3.86827e-10	7.6103e-09
ENSG00000134070	interleukin 1 receptor associated kinase 2 [Source:HGNC Symbol;Acc:HGNC:6113]	IRAK2	protein_coding	943.642	2.04226	0.509607	4.00753	6.13576e-05	0.000391718
ENSG00000159208	circadian associated repressor of transcription [Source:HGNC Symbol;Acc:HGNC:25200]	CIART	protein_coding	19.0681	2.04106	0.609697	3.34767	0.000814946	0.00388863
ENSG00000257702	LBX2 antisense RNA 1 [Source:HGNC Symbol;Acc:HGNC:25136]	LBX2-AS1	antisense	47.4675	2.04064	0.226354	9.01528	1.96373e-19	2.12857e-17
ENSG00000118257	neuropilin 2 [Source:HGNC Symbol;Acc:HGNC:8005]	NRP2	protein_coding	3786.03	2.04026	0.276288	7.38453	1.52998e-13	5.88651e-12
ENSG00000162496	dehydrogenase/reductase 3 [Source:HGNC Symbol;Acc:HGNC:17693]	DHRS3	protein_coding	219.681	2.03956	0.332098	6.14144	8.17777e-10	1.50021e-08
ENSG00000227082	NA	CH17-437K3.1	lincRNA	5.74742	2.03893	0.619439	3.29157	0.000996287	0.00464289
ENSG00000273749	cytoplasmic FMR1 interacting protein 1 [Source:HGNC Symbol;Acc:HGNC:13759]	CYFIP1	protein_coding	4646.59	2.03786	0.165994	12.2767	1.20776e-34	9.72502e-32
ENSG00000111961	SAM and SH3 domain containing 1 [Source:HGNC Symbol;Acc:HGNC:19182]	SASH1	protein_coding	831.825	2.0364	0.311131	6.54515	5.94353e-11	1.40464e-09
ENSG00000236154	NA	RP11-343J3.2	antisense	9.84809	2.03637	0.431741	4.71665	2.39757e-06	2.15361e-05
ENSG00000064652	sorting nexin 24 [Source:HGNC Symbol;Acc:HGNC:21533]	SNX24	protein_coding	256.664	2.03609	0.241791	8.42088	3.73667e-17	2.75317e-15
ENSG00000273216	NA	AC002059.10	sense_intronic	14.3531	2.03606	0.514521	3.9572	7.58329e-05	0.000472823
ENSG00000230479	NA	AP000695.6	antisense	4.6733	2.03589	0.630932	3.2268	0.00125184	0.0056422
ENSG00000020577	sterile alpha motif domain containing 4A [Source:HGNC Symbol;Acc:HGNC:23023]	SAMD4A	protein_coding	333.517	2.03487	0.348911	5.83206	5.47485e-09	8.62585e-08
ENSG00000255422	NA	AP002954.4	antisense	59.8016	2.03424	0.331383	6.13864	8.32288e-10	1.52188e-08
ENSG00000145335	synuclein alpha [Source:HGNC Symbol;Acc:HGNC:11138]	SNCA	protein_coding	392.509	2.03353	0.252603	8.05031	8.25852e-16	4.66658e-14
ENSG00000151491	epidermal growth factor receptor pathway substrate 8 [Source:HGNC Symbol;Acc:HGNC:3420]	EPS8	protein_coding	501.713	2.03168	0.222514	9.13058	6.8133e-20	7.91817e-18
ENSG00000143452	HORMA domain containing 1 [Source:HGNC Symbol;Acc:HGNC:25245]	HORMAD1	protein_coding	3.59577	2.03033	0.662968	3.06249	0.00219505	0.00914225
ENSG00000100399	chondroadherin like [Source:HGNC Symbol;Acc:HGNC:25165]	CHADL	protein_coding	4.24643	2.03009	0.44667	4.54495	5.49492e-06	4.54136e-05
ENSG00000132669	Ras and Rab interactor 2 [Source:HGNC Symbol;Acc:HGNC:18750]	RIN2	protein_coding	1800.15	2.02831	0.448772	4.51969	6.19296e-06	5.05344e-05
ENSG00000173369	complement C1q B chain [Source:HGNC Symbol;Acc:HGNC:1242]	C1QB	protein_coding	6479.96	2.02528	0.309498	6.54375	5.99933e-11	1.41398e-09
ENSG00000168546	GDNF family receptor alpha 2 [Source:HGNC Symbol;Acc:HGNC:4244]	GFRA2	protein_coding	181.996	2.02527	0.522709	3.87457	0.000106815	0.000638455
ENSG00000174600	chemerin chemokine-like receptor 1 [Source:HGNC Symbol;Acc:HGNC:2121]	CMKLR1	protein_coding	2448.58	2.02509	0.251962	8.0373	9.18364e-16	5.15061e-14
ENSG00000234869	NA	RP3-439F8.1	antisense	9.88272	2.02474	0.60625	3.33978	0.000838435	0.00398721
ENSG00000175899	alpha-2-macroglobulin [Source:HGNC Symbol;Acc:HGNC:7]	A2M	protein_coding	23375.8	2.02386	0.245149	8.25565	1.51081e-16	9.81633e-15
ENSG00000102683	sarcoglycan gamma [Source:HGNC Symbol;Acc:HGNC:10809]	SGCG	protein_coding	18.4195	2.02368	0.494556	4.09191	4.2783e-05	0.000283702
ENSG00000233952	ferritin light chain pseudogene 15 [Source:HGNC Symbol;Acc:HGNC:37965]	FTLP15	processed_pseudogene	1.50099	2.02302	0.693112	2.91874	0.00351445	0.0137851
ENSG00000187957	delta/notch like EGF repeat containing [Source:HGNC Symbol;Acc:HGNC:24456]	DNER	protein_coding	16.4338	2.02256	0.751683	2.69071	0.00712995	0.0249371
ENSG00000133121	StAR related lipid transfer domain containing 13 [Source:HGNC Symbol;Acc:HGNC:19164]	STARD13	protein_coding	275.2	2.02138	0.273976	7.37794	1.60755e-13	6.15345e-12
ENSG00000178172	serine peptidase inhibitor, Kazal type 6 [Source:HGNC Symbol;Acc:HGNC:29486]	SPINK6	protein_coding	4.05852	2.0205	0.535366	3.77406	0.000160612	0.000918843
ENSG00000166278	complement component 2 [Source:HGNC Symbol;Acc:HGNC:1248]	C2	protein_coding	287.329	2.02026	0.245468	8.23026	1.86802e-16	1.1999e-14
ENSG00000174705	SH3 and PX domains 2B [Source:HGNC Symbol;Acc:HGNC:29242]	SH3PXD2B	protein_coding	1124.79	2.01942	0.306085	6.59759	4.17888e-11	1.01527e-09
ENSG00000273291	NA	RP11-136C24.3	protein_coding	2.42795	2.0192	0.699844	2.88521	0.00391155	0.0150843
ENSG00000166927	membrane spanning 4-domains A7 [Source:HGNC Symbol;Acc:HGNC:13378]	MS4A7	protein_coding	4417.35	2.01792	0.32984	6.11787	9.48373e-10	1.71193e-08
ENSG00000126583	protein kinase C gamma [Source:HGNC Symbol;Acc:HGNC:9402]	PRKCG	protein_coding	13.1603	2.01789	0.788841	2.55804	0.0105263	0.0344899
ENSG00000110328	polypeptide N-acetylgalactosaminyltransferase 18 [Source:HGNC Symbol;Acc:HGNC:30488]	GALNT18	protein_coding	197.265	2.0178	0.344757	5.85281	4.83334e-09	7.66333e-08
ENSG00000231131	long intergenic non-protein coding RNA 1468 [Source:HGNC Symbol;Acc:HGNC:50913]	LINC01468	lincRNA	2.4651	2.01667	0.688893	2.92741	0.00341803	0.013449
ENSG00000259225	NA	RP11-1008C21.1	lincRNA	55.9518	2.01659	0.459229	4.39126	1.12694e-05	8.6275e-05
ENSG00000224383	proline rich 29 [Source:HGNC Symbol;Acc:HGNC:25673]	PRR29	protein_coding	3.39687	2.0103	0.454653	4.42162	9.79638e-06	7.60569e-05
ENSG00000184384	mastermind like transcriptional coactivator 2 [Source:HGNC Symbol;Acc:HGNC:16259]	MAML2	protein_coding	580.844	2.00878	0.361066	5.56346	2.64483e-08	3.63378e-07
ENSG00000163888	calcium/calmodulin dependent protein kinase II inhibitor 2 [Source:HGNC Symbol;Acc:HGNC:24197]	CAMK2N2	protein_coding	6.91506	2.00839	0.747528	2.68671	0.00721603	0.0251846
ENSG00000138162	transforming acidic coiled-coil containing protein 2 [Source:HGNC Symbol;Acc:HGNC:11523]	TACC2	protein_coding	134.53	2.00347	0.331406	6.04536	1.49075e-09	2.59941e-08
ENSG00000153071	DAB2, clathrin adaptor protein [Source:HGNC Symbol;Acc:HGNC:2662]	DAB2	protein_coding	8743.09	2.00298	0.424573	4.71762	2.38615e-06	2.14421e-05
ENSG00000110079	membrane spanning 4-domains A4A [Source:HGNC Symbol;Acc:HGNC:13371]	MS4A4A	protein_coding	2807.24	2.00284	0.331327	6.04489	1.49516e-09	2.60509e-08
ENSG00000274395	NA	RP11-554D14.8	lincRNA	1.65502	2.00152	0.725231	2.75983	0.00578311	0.020922
ENSG00000234975	ferritin heavy chain 1 pseudogene 2 [Source:HGNC Symbol;Acc:HGNC:3989]	FTH1P2	processed_pseudogene	50.4589	2.00089	0.381659	5.24262	1.58316e-07	1.85231e-06
ENSG00000179761	pipecolic acid and sarcosine oxidase [Source:HGNC Symbol;Acc:HGNC:17804]	PIPOX	protein_coding	157.316	2.00077	0.338629	5.90844	3.45355e-09	5.61788e-08
ENSG00000176046	nuclear protein 1, transcriptional regulator [Source:HGNC Symbol;Acc:HGNC:29990]	NUPR1	protein_coding	853.806	2.00047	0.628938	3.18071	0.00146916	0.00647958
ENSG00000137078	signaling threshold regulating transmembrane adaptor 1 [Source:HGNC Symbol;Acc:HGNC:17710]	SIT1	protein_coding	12.5127	1.99971	0.501958	3.98383	6.78135e-05	0.00042851
ENSG00000133106	epithelial stromal interaction 1 (breast) [Source:HGNC Symbol;Acc:HGNC:16465]	EPSTI1	protein_coding	1036.81	1.99906	0.692514	2.88668	0.00389335	0.0150282
ENSG00000231528	family with sequence similarity 225 member A (non-protein coding) [Source:HGNC Symbol;Acc:HGNC:27855]	FAM225A	lincRNA	3.11381	1.99853	0.668515	2.98951	0.00279428	0.0112923
ENSG00000230322	NA	RP3-323N1.2	antisense	1.063	1.99757	0.815726	2.44883	0.0143321	0.0445884
ENSG00000135094	serine dehydratase [Source:HGNC Symbol;Acc:HGNC:10691]	SDS	protein_coding	589.131	1.99644	0.38533	5.18111	2.2057e-07	2.49647e-06
ENSG00000275963	NA	RP11-180M15.6	lincRNA	1.29061	1.99595	0.713503	2.79739	0.00515169	0.0190192
ENSG00000248810	NA	RP11-362F19.1	lincRNA	7.63535	1.99594	0.541146	3.68836	0.000225706	0.00124207
ENSG00000082397	erythrocyte membrane protein band 4.1 like 3 [Source:HGNC Symbol;Acc:HGNC:3380]	EPB41L3	protein_coding	2358.04	1.99496	0.183036	10.8993	1.16183e-27	3.79634e-25
ENSG00000108309	RUN domain containing 3A [Source:HGNC Symbol;Acc:HGNC:16984]	RUNDC3A	protein_coding	7.59001	1.99491	0.447332	4.45956	8.21276e-06	6.48337e-05
ENSG00000088826	spermine oxidase [Source:HGNC Symbol;Acc:HGNC:15862]	SMOX	protein_coding	641.295	1.99449	0.291289	6.84711	7.53571e-12	2.09753e-10
ENSG00000152128	transmembrane protein 163 [Source:HGNC Symbol;Acc:HGNC:25380]	TMEM163	protein_coding	87.0303	1.99341	0.472438	4.21941	2.44937e-05	0.000173006
ENSG00000170873	metastasis suppressor 1 [Source:HGNC Symbol;Acc:HGNC:20443]	MTSS1	protein_coding	596.137	1.99245	0.363551	5.48054	4.24039e-08	5.58108e-07
ENSG00000106991	endoglin [Source:HGNC Symbol;Acc:HGNC:3349]	ENG	protein_coding	3828.89	1.99107	0.253984	7.83934	4.52937e-15	2.25428e-13
ENSG00000280087	NA	CTB-129P6.7	TEC	3.07114	1.99103	0.552669	3.60257	0.000315091	0.00167509
ENSG00000099625	CACN beta subunit associated regulatory protein [Source:HGNC Symbol;Acc:HGNC:28617]	CBARP	protein_coding	30.316	1.98938	0.468436	4.24686	2.16783e-05	0.000155112
ENSG00000273143	NA	RP11-525A16.4	lincRNA	6.06637	1.98892	0.613973	3.23943	0.00119767	0.00543313
ENSG00000110218	pannexin 1 [Source:HGNC Symbol;Acc:HGNC:8599]	PANX1	protein_coding	696.422	1.98891	0.479023	4.15202	3.29553e-05	0.000224271
ENSG00000125355	transmembrane protein 255A [Source:HGNC Symbol;Acc:HGNC:26086]	TMEM255A	protein_coding	62.0612	1.98888	0.421273	4.72111	2.34562e-06	2.11199e-05
ENSG00000118200	calmodulin regulated spectrin associated protein family member 2 [Source:HGNC Symbol;Acc:HGNC:29188]	CAMSAP2	protein_coding	481.446	1.98849	0.165082	12.0455	2.04864e-33	1.31967e-30
ENSG00000188483	immediate early response 5 like [Source:HGNC Symbol;Acc:HGNC:23679]	IER5L	protein_coding	194.065	1.98817	0.64823	3.06707	0.00216168	0.00902206
ENSG00000186439	triadin [Source:HGNC Symbol;Acc:HGNC:12261]	TRDN	protein_coding	27.7756	1.98718	0.533388	3.72558	0.000194865	0.00109038
ENSG00000160191	phosphodiesterase 9A [Source:HGNC Symbol;Acc:HGNC:8795]	PDE9A	protein_coding	102.642	1.9842	0.289915	6.84408	7.69671e-12	2.12659e-10
ENSG00000177575	CD163 molecule [Source:HGNC Symbol;Acc:HGNC:1631]	CD163	protein_coding	11040	1.98379	0.304911	6.50613	7.71113e-11	1.77585e-09
ENSG00000172818	ovo like transcriptional repressor 1 [Source:HGNC Symbol;Acc:HGNC:8525]	OVOL1	protein_coding	26.0279	1.98199	0.736025	2.69283	0.00708479	0.0248149
ENSG00000179163	fucosidase, alpha-L- 1, tissue [Source:HGNC Symbol;Acc:HGNC:4006]	FUCA1	protein_coding	20237.7	1.9816	0.224032	8.84518	9.13811e-19	8.62041e-17
ENSG00000123240	optineurin [Source:HGNC Symbol;Acc:HGNC:17142]	OPTN	protein_coding	1330.61	1.98102	0.556289	3.56114	0.000369251	0.00193338
ENSG00000267898	NA	CTD-2639E6.9	lincRNA	1.8808	1.98071	0.762474	2.59774	0.00938404	0.0312732
ENSG00000165457	folate receptor beta [Source:HGNC Symbol;Acc:HGNC:3793]	FOLR2	protein_coding	2363.44	1.98036	0.339581	5.83176	5.48453e-09	8.63507e-08
ENSG00000174738	nuclear receptor subfamily 1 group D member 2 [Source:HGNC Symbol;Acc:HGNC:7963]	NR1D2	protein_coding	351.92	1.97949	0.317944	6.22591	4.7876e-10	9.19432e-09
ENSG00000177675	CD163 molecule like 1 [Source:HGNC Symbol;Acc:HGNC:30375]	CD163L1	protein_coding	1185.66	1.97926	0.394434	5.01799	5.22155e-07	5.45781e-06
ENSG00000128596	coiled-coil domain containing 136 [Source:HGNC Symbol;Acc:HGNC:22225]	CCDC136	protein_coding	42.2805	1.97873	0.229939	8.60548	7.6001e-18	6.16373e-16
ENSG00000258875	NA	CTD-2547L24.3	processed_transcript	17.73	1.97849	0.483419	4.09271	4.26369e-05	0.000282821
ENSG00000179331	RAB39A, member RAS oncogene family [Source:HGNC Symbol;Acc:HGNC:16521]	RAB39A	protein_coding	141.547	1.97844	0.310553	6.3707	1.88168e-10	3.99852e-09
ENSG00000099814	centrosomal protein 170B [Source:HGNC Symbol;Acc:HGNC:20362]	CEP170B	protein_coding	134.164	1.97832	0.375952	5.26216	1.42371e-07	1.68322e-06
ENSG00000244405	ETS variant 5 [Source:HGNC Symbol;Acc:HGNC:3494]	ETV5	protein_coding	785.109	1.97705	0.31618	6.25294	4.02788e-10	7.87619e-09
ENSG00000181885	claudin 7 [Source:HGNC Symbol;Acc:HGNC:2049]	CLDN7	protein_coding	176.982	1.97538	0.251389	7.85787	3.90713e-15	1.96192e-13
ENSG00000268581	sialic acid binding Ig like lectin 18, pseudogene [Source:HGNC Symbol;Acc:HGNC:15491]	SIGLEC18P	unprocessed_pseudogene	12.5814	1.97473	0.422336	4.67573	2.92903e-06	2.57057e-05
ENSG00000119457	solute carrier family 46 member 2 [Source:HGNC Symbol;Acc:HGNC:16055]	SLC46A2	protein_coding	12.6379	1.97392	0.813525	2.42638	0.0152503	0.0469717
ENSG00000137267	tubulin beta 2A class IIa [Source:HGNC Symbol;Acc:HGNC:12412]	TUBB2A	protein_coding	628.709	1.96917	0.406936	4.83901	1.30489e-06	1.24926e-05
ENSG00000109771	LRP2 binding protein [Source:HGNC Symbol;Acc:HGNC:25434]	LRP2BP	protein_coding	2.39963	1.96849	0.603949	3.25936	0.00111663	0.0051221
ENSG00000164440	taxilin beta [Source:HGNC Symbol;Acc:HGNC:21617]	TXLNB	protein_coding	25.7661	1.96567	0.408671	4.80991	1.50997e-06	1.42204e-05
ENSG00000242419	protocadherin gamma subfamily C, 4 [Source:HGNC Symbol;Acc:HGNC:8717]	PCDHGC4	protein_coding	2.05719	1.96472	0.785331	2.50178	0.0123572	0.0393789
ENSG00000177706	family with sequence similarity 20 member C [Source:HGNC Symbol;Acc:HGNC:22140]	FAM20C	protein_coding	1211.61	1.96291	0.337354	5.81855	5.9362e-09	9.30073e-08
ENSG00000215788	TNF receptor superfamily member 25 [Source:HGNC Symbol;Acc:HGNC:11910]	TNFRSF25	protein_coding	36.4238	1.96273	0.500723	3.91979	8.86245e-05	0.000542969
ENSG00000156222	solute carrier family 28 member 1 [Source:HGNC Symbol;Acc:HGNC:11001]	SLC28A1	protein_coding	9.22442	1.96112	0.456882	4.2924	1.76752e-05	0.000129301
ENSG00000198794	secretory carrier membrane protein 5 [Source:HGNC Symbol;Acc:HGNC:30386]	SCAMP5	protein_coding	286.285	1.96093	0.359744	5.45091	5.01117e-08	6.50068e-07
ENSG00000254612	NA	RP11-676M6.1	processed_pseudogene	12.3957	1.95838	0.472164	4.14768	3.35865e-05	0.000228085
ENSG00000175898	NA	NA	NA	106.174	1.95712	0.321263	6.09195	1.11544e-09	1.98648e-08
ENSG00000005471	ATP binding cassette subfamily B member 4 [Source:HGNC Symbol;Acc:HGNC:45]	ABCB4	protein_coding	90.4252	1.95658	0.416593	4.69662	2.64496e-06	2.34538e-05
ENSG00000139988	retinol dehydrogenase 12 (all-trans/9-cis/11-cis) [Source:HGNC Symbol;Acc:HGNC:19977]	RDH12	protein_coding	8.01098	1.9563	0.636893	3.07162	0.00212898	0.00890703
ENSG00000255462	NA	RP11-483L5.1	antisense	6.54725	1.95564	0.439063	4.45413	8.42348e-06	6.63114e-05
ENSG00000163637	prickle planar cell polarity protein 2 [Source:HGNC Symbol;Acc:HGNC:20340]	PRICKLE2	protein_coding	33.5979	1.95543	0.349124	5.60096	2.13172e-08	2.9815e-07
ENSG00000143028	synaptophysin like 2 [Source:HGNC Symbol;Acc:HGNC:27638]	SYPL2	protein_coding	11.6514	1.95531	0.536763	3.64278	0.000269707	0.00145823
ENSG00000278095	NA	RP11-283G6.6	antisense	5.30267	1.95513	0.751614	2.60124	0.00928888	0.0310398
ENSG00000258352	NA	RP11-23J18.1	transcribed_processed_pseudogene	1.33425	1.9535	0.622904	3.13612	0.00171199	0.00738586
ENSG00000063438	aryl-hydrocarbon receptor repressor [Source:HGNC Symbol;Acc:HGNC:346]	AHRR	protein_coding	461.352	1.95304	0.361485	5.40281	6.56066e-08	8.30992e-07
ENSG00000137877	spectrin beta, non-erythrocytic 5 [Source:HGNC Symbol;Acc:HGNC:15680]	SPTBN5	protein_coding	51.3536	1.95156	0.56857	3.43241	0.000598241	0.00296895
ENSG00000135047	cathepsin L [Source:HGNC Symbol;Acc:HGNC:2537]	CTSL	protein_coding	13470.2	1.95077	0.324156	6.01799	1.76599e-09	3.04171e-08
ENSG00000244274	dysbindin domain containing 2 [Source:HGNC Symbol;Acc:HGNC:15881]	DBNDD2	protein_coding	26.9896	1.95049	0.300047	6.50061	7.99963e-11	1.83853e-09
ENSG00000251400	aldehyde dehydrogenase 7 family member A1 pseudogene 1 [Source:HGNC Symbol;Acc:HGNC:878]	ALDH7A1P1	processed_pseudogene	3.63217	1.94965	0.639551	3.04847	0.00230007	0.00952909
ENSG00000079215	solute carrier family 1 member 3 [Source:HGNC Symbol;Acc:HGNC:10941]	SLC1A3	protein_coding	1541.48	1.94875	0.466957	4.1733	3.00217e-05	0.000207512
ENSG00000141198	target of myb1 like 1 membrane trafficking protein [Source:HGNC Symbol;Acc:HGNC:11983]	TOM1L1	protein_coding	123.359	1.9468	0.240158	8.10632	5.21759e-16	3.0163e-14
ENSG00000233901	long intergenic non-protein coding RNA 1503 [Source:HGNC Symbol;Acc:HGNC:51184]	LINC01503	lincRNA	88.2188	1.94469	0.262335	7.41301	1.23462e-13	4.84942e-12
ENSG00000162894	Fc fragment of IgM receptor [Source:HGNC Symbol;Acc:HGNC:14315]	FCMR	protein_coding	183.476	1.94295	0.306615	6.33678	2.3462e-10	4.87984e-09
ENSG00000109436	TBC1 domain family member 9 [Source:HGNC Symbol;Acc:HGNC:21710]	TBC1D9	protein_coding	1172.17	1.94256	0.292177	6.64857	2.95946e-11	7.40556e-10
ENSG00000273472	NA	RP11-102N12.3	lincRNA	4.42967	1.94233	0.685185	2.83475	0.00458612	0.0172734
ENSG00000111331	2'-5'-oligoadenylate synthetase 3 [Source:HGNC Symbol;Acc:HGNC:8088]	OAS3	protein_coding	3378.36	1.94186	0.720594	2.69481	0.00704298	0.0247107
ENSG00000151474	FERM domain containing 4A [Source:HGNC Symbol;Acc:HGNC:25491]	FRMD4A	protein_coding	827.063	1.94093	0.336997	5.75949	8.43674e-09	1.2835e-07
ENSG00000130762	Rho guanine nucleotide exchange factor 16 [Source:HGNC Symbol;Acc:HGNC:15515]	ARHGEF16	protein_coding	41.16	1.94069	0.412867	4.70052	2.59506e-06	2.30438e-05
ENSG00000090339	intercellular adhesion molecule 1 [Source:HGNC Symbol;Acc:HGNC:5344]	ICAM1	protein_coding	14408.2	1.93902	0.470358	4.12243	3.74895e-05	0.000252009
ENSG00000196208	growth regulation by estrogen in breast cancer 1 [Source:HGNC Symbol;Acc:HGNC:24885]	GREB1	protein_coding	74.0491	1.93888	0.468004	4.14287	3.42979e-05	0.000232496
ENSG00000101440	agouti signaling protein [Source:HGNC Symbol;Acc:HGNC:745]	ASIP	protein_coding	7.19315	1.93888	0.447043	4.33712	1.44363e-05	0.000107902
ENSG00000105711	sodium voltage-gated channel beta subunit 1 [Source:HGNC Symbol;Acc:HGNC:10586]	SCN1B	protein_coding	127.863	1.93482	0.441666	4.38074	1.18277e-05	8.9908e-05
ENSG00000196141	spermatogenesis associated serine rich 2 like [Source:HGNC Symbol;Acc:HGNC:24574]	SPATS2L	protein_coding	846.159	1.93313	0.279364	6.91975	4.52433e-12	1.31281e-10
ENSG00000148832	polyamine oxidase (exo-N4-amino) [Source:HGNC Symbol;Acc:HGNC:20837]	PAOX	protein_coding	36.7389	1.93288	0.197552	9.78413	1.31726e-22	2.35707e-20
ENSG00000137491	solute carrier organic anion transporter family member 2B1 [Source:HGNC Symbol;Acc:HGNC:10962]	SLCO2B1	protein_coding	8591.49	1.93192	0.444911	4.34226	1.41025e-05	0.000105528
ENSG00000103855	CD276 molecule [Source:HGNC Symbol;Acc:HGNC:19137]	CD276	protein_coding	2029.46	1.9315	0.243157	7.94341	1.96691e-15	1.03371e-13
ENSG00000267534	sphingosine-1-phosphate receptor 2 [Source:HGNC Symbol;Acc:HGNC:3169]	S1PR2	protein_coding	59.222	1.93053	0.35595	5.42361	5.84082e-08	7.47373e-07
ENSG00000186522	septin 10 [Source:HGNC Symbol;Acc:HGNC:14349]	SEPT10	protein_coding	528.045	1.92884	0.162919	11.8393	2.44466e-32	1.37793e-29
ENSG00000135116	harakiri, BCL2 interacting protein [Source:HGNC Symbol;Acc:HGNC:5185]	HRK	protein_coding	14.7822	1.92754	0.56545	3.40885	0.000652373	0.00319957
ENSG00000182578	colony stimulating factor 1 receptor [Source:HGNC Symbol;Acc:HGNC:2433]	CSF1R	protein_coding	8563.86	1.92497	0.356948	5.39286	6.93451e-08	8.73926e-07
ENSG00000132481	tripartite motif containing 47 [Source:HGNC Symbol;Acc:HGNC:19020]	TRIM47	protein_coding	169.181	1.92468	0.387886	4.96198	6.97792e-07	7.07711e-06
ENSG00000103154	N-terminal EF-hand calcium binding protein 2 [Source:HGNC Symbol;Acc:HGNC:23746]	NECAB2	protein_coding	13.7044	1.92467	0.451414	4.26365	2.01113e-05	0.000144912
ENSG00000232801	syndecan binding protein pseudogene 3 [Source:HGNC Symbol;Acc:HGNC:44687]	SDCBPP3	processed_pseudogene	8.15156	1.92382	0.416645	4.61741	3.88562e-06	3.3096e-05
ENSG00000116991	signal induced proliferation associated 1 like 2 [Source:HGNC Symbol;Acc:HGNC:23800]	SIPA1L2	protein_coding	679.395	1.92378	0.19579	9.8257	8.72639e-23	1.59956e-20
ENSG00000177699	NA	RP11-16K12.1	antisense	2.23978	1.92349	0.630222	3.05208	0.00227263	0.00942927
ENSG00000090659	CD209 molecule [Source:HGNC Symbol;Acc:HGNC:1641]	CD209	protein_coding	699.935	1.92334	0.445104	4.3211	1.55254e-05	0.000115295
ENSG00000160791	C-C motif chemokine receptor 5 (gene/pseudogene) [Source:HGNC Symbol;Acc:HGNC:1606]	CCR5	protein_coding	1447.04	1.92328	0.438952	4.38154	1.17844e-05	8.96397e-05
ENSG00000121989	activin A receptor type 2A [Source:HGNC Symbol;Acc:HGNC:173]	ACVR2A	protein_coding	216	1.92317	0.466964	4.11845	3.81432e-05	0.000256022
ENSG00000163239	tudor domain containing 10 [Source:HGNC Symbol;Acc:HGNC:25316]	TDRD10	protein_coding	6.76216	1.92205	0.488628	3.93356	8.36957e-05	0.000516563
ENSG00000257141	NA	RP11-554D14.7	lincRNA	1.95507	1.92132	0.666842	2.88122	0.00396145	0.0152466
ENSG00000117016	regulating synaptic membrane exocytosis 3 [Source:HGNC Symbol;Acc:HGNC:21292]	RIMS3	protein_coding	216.766	1.92131	0.378885	5.07096	3.95817e-07	4.24553e-06
ENSG00000077063	cortactin binding protein 2 [Source:HGNC Symbol;Acc:HGNC:15679]	CTTNBP2	protein_coding	312.38	1.92007	0.277037	6.93073	4.18681e-12	1.21958e-10
ENSG00000141574	secreted and transmembrane 1 [Source:HGNC Symbol;Acc:HGNC:10707]	SECTM1	protein_coding	422.993	1.91747	0.576446	3.32637	0.000879848	0.00416111
ENSG00000232721	NA	RP11-403I13.5	lincRNA	7.80564	1.91644	0.398908	4.8042	1.55371e-06	1.45837e-05
ENSG00000105642	potassium calcium-activated channel subfamily N member 1 [Source:HGNC Symbol;Acc:HGNC:6290]	KCNN1	protein_coding	42.6603	1.91633	0.48603	3.94282	8.05275e-05	0.000498647
ENSG00000109099	peripheral myelin protein 22 [Source:HGNC Symbol;Acc:HGNC:9118]	PMP22	protein_coding	1875.04	1.91593	0.307169	6.23739	4.44934e-10	8.55928e-09
ENSG00000232453	NA	RP4-794H19.1	lincRNA	16.329	1.91442	0.356676	5.36741	7.98761e-08	9.97721e-07
ENSG00000066735	kinesin family member 26A [Source:HGNC Symbol;Acc:HGNC:20226]	KIF26A	protein_coding	129.519	1.91165	0.490046	3.90097	9.58071e-05	0.000581758
ENSG00000162745	olfactomedin like 2B [Source:HGNC Symbol;Acc:HGNC:24558]	OLFML2B	protein_coding	525.742	1.91137	0.277966	6.87628	6.14365e-12	1.73795e-10
ENSG00000254887	NA	CTC-378H22.1	processed_transcript	9.45454	1.91087	0.506753	3.77082	0.000162714	0.000929452
ENSG00000186642	phosphodiesterase 2A [Source:HGNC Symbol;Acc:HGNC:8777]	PDE2A	protein_coding	29.3889	1.91012	0.378347	5.0486	4.4507e-07	4.72436e-06
ENSG00000237264	ferritin heavy chain 1 pseudogene 11 [Source:HGNC Symbol;Acc:HGNC:3981]	FTH1P11	processed_pseudogene	10.7716	1.90957	0.458449	4.16529	3.10952e-05	0.000213937
ENSG00000151062	calcium voltage-gated channel auxiliary subunit alpha2delta 4 [Source:HGNC Symbol;Acc:HGNC:20202]	CACNA2D4	protein_coding	106.668	1.90914	0.310337	6.15181	7.66022e-10	1.41332e-08
ENSG00000156711	mitogen-activated protein kinase 13 [Source:HGNC Symbol;Acc:HGNC:6875]	MAPK13	protein_coding	1178.79	1.90771	0.218558	8.72865	2.57735e-18	2.2011e-16
ENSG00000138135	cholesterol 25-hydroxylase [Source:HGNC Symbol;Acc:HGNC:1907]	CH25H	protein_coding	122.574	1.90712	0.71857	2.65404	0.00795332	0.0273097
ENSG00000155719	otoancorin [Source:HGNC Symbol;Acc:HGNC:16378]	OTOA	protein_coding	64.4503	1.90666	0.315431	6.04463	1.49755e-09	2.60725e-08
ENSG00000196639	histamine receptor H1 [Source:HGNC Symbol;Acc:HGNC:5182]	HRH1	protein_coding	247.144	1.90629	0.379658	5.02109	5.13798e-07	5.38044e-06
ENSG00000188060	RAB42, member RAS oncogene family [Source:HGNC Symbol;Acc:HGNC:28702]	RAB42	protein_coding	533.917	1.90396	0.441732	4.31021	1.63098e-05	0.000120446
ENSG00000119865	cannabinoid receptor interacting protein 1 [Source:HGNC Symbol;Acc:HGNC:24546]	CNRIP1	protein_coding	256.68	1.90286	0.286752	6.63593	3.22455e-11	8.01552e-10
ENSG00000230062	ankyrin repeat domain 66 [Source:HGNC Symbol;Acc:HGNC:44669]	ANKRD66	protein_coding	1.64235	1.90281	0.761379	2.49916	0.0124488	0.0396205
ENSG00000228106	NA	RP11-452F19.3	lincRNA	38.0804	1.90231	0.279443	6.8075	9.93081e-12	2.68787e-10
ENSG00000108960	monocyte to macrophage differentiation associated [Source:HGNC Symbol;Acc:HGNC:7153]	MMD	protein_coding	1152.2	1.902	0.337028	5.64344	1.6669e-08	2.39681e-07
ENSG00000141391	PRELI domain containing 3A [Source:HGNC Symbol;Acc:HGNC:24639]	PRELID3A	protein_coding	36.0884	1.90117	0.379929	5.004	5.61531e-07	5.8417e-06
ENSG00000136160	endothelin receptor type B [Source:HGNC Symbol;Acc:HGNC:3180]	EDNRB	protein_coding	461.04	1.90008	0.363202	5.23145	1.68186e-07	1.95359e-06
ENSG00000151729	solute carrier family 25 member 4 [Source:HGNC Symbol;Acc:HGNC:10990]	SLC25A4	protein_coding	173.635	1.89993	0.210838	9.01131	2.03605e-19	2.18594e-17
ENSG00000232187	ferritin heavy chain 1 pseudogene 7 [Source:HGNC Symbol;Acc:HGNC:3994]	FTH1P7	processed_pseudogene	12.7849	1.89932	0.471125	4.03146	5.54319e-05	0.000358202
ENSG00000168615	ADAM metallopeptidase domain 9 [Source:HGNC Symbol;Acc:HGNC:216]	ADAM9	protein_coding	3976.68	1.899	0.147918	12.8382	1.00179e-37	1.02666e-34
ENSG00000107798	lipase A, lysosomal acid type [Source:HGNC Symbol;Acc:HGNC:6617]	LIPA	protein_coding	25232.1	1.89729	0.226575	8.37377	5.58056e-17	3.94418e-15
ENSG00000188004	chromosome 1 open reading frame 204 [Source:HGNC Symbol;Acc:HGNC:27647]	C1orf204	protein_coding	6.18657	1.89705	0.488022	3.88722	0.0001014	0.000610782
ENSG00000177303	CASK interacting protein 2 [Source:HGNC Symbol;Acc:HGNC:18200]	CASKIN2	protein_coding	82.4047	1.897	0.250732	7.56584	3.85353e-14	1.64861e-12
ENSG00000111863	androgen dependent TFPI regulating protein [Source:HGNC Symbol;Acc:HGNC:21214]	ADTRP	protein_coding	85.6507	1.89664	0.465563	4.07387	4.62373e-05	0.000303838
ENSG00000230812	NA	NA	NA	13.5719	1.89662	0.603156	3.1445	0.00166371	0.00721763
ENSG00000038945	macrophage scavenger receptor 1 [Source:HGNC Symbol;Acc:HGNC:7376]	MSR1	protein_coding	2200.78	1.89344	0.352614	5.36972	7.88592e-08	9.86112e-07
ENSG00000274712	NA	RP11-147L13.15	lincRNA	26.6353	1.89275	0.361651	5.23365	1.66198e-07	1.93648e-06
ENSG00000204044	NA	RP11-465L10.10	antisense	11.0036	1.89098	0.333617	5.66811	1.44378e-08	2.09469e-07
ENSG00000204851	paraneoplastic Ma antigen family like 2 [Source:HGNC Symbol;Acc:HGNC:29206]	PNMAL2	protein_coding	12.2578	1.8907	0.401397	4.71029	2.47366e-06	2.21227e-05
ENSG00000134369	neuron navigator 1 [Source:HGNC Symbol;Acc:HGNC:15989]	NAV1	protein_coding	503.128	1.89009	0.317274	5.95728	2.56474e-09	4.27697e-08
ENSG00000155252	phosphatidylinositol 4-kinase type 2 alpha [Source:HGNC Symbol;Acc:HGNC:30031]	PI4K2A	protein_coding	1094.01	1.88948	0.212089	8.9089	5.15399e-19	5.14168e-17
ENSG00000233746	long intergenic non-protein coding RNA 656 [Source:HGNC Symbol;Acc:HGNC:27304]	LINC00656	lincRNA	3.14083	1.88841	0.47536	3.97259	7.10957e-05	0.00044687
ENSG00000125249	RAP2A, member of RAS oncogene family [Source:HGNC Symbol;Acc:HGNC:9861]	RAP2A	protein_coding	1223.23	1.88674	0.136295	13.8431	1.40118e-43	2.10607e-40
ENSG00000158113	leucine rich repeat containing 43 [Source:HGNC Symbol;Acc:HGNC:28562]	LRRC43	protein_coding	1.88849	1.88673	0.606003	3.11341	0.00184941	0.00788967
ENSG00000248208	NA	RP11-153M7.1	processed_pseudogene	7.451	1.88558	0.669721	2.81547	0.00487059	0.0181688
ENSG00000151240	disco interacting protein 2 homolog C [Source:HGNC Symbol;Acc:HGNC:29150]	DIP2C	protein_coding	132.888	1.88519	0.36423	5.17584	2.26892e-07	2.56288e-06
ENSG00000139679	lysophosphatidic acid receptor 6 [Source:HGNC Symbol;Acc:HGNC:15520]	LPAR6	protein_coding	1128.87	1.88364	0.363462	5.18251	2.18922e-07	2.47922e-06
ENSG00000173372	complement C1q A chain [Source:HGNC Symbol;Acc:HGNC:1241]	C1QA	protein_coding	6308.57	1.88346	0.265863	7.08434	1.39712e-12	4.42408e-11
ENSG00000139974	solute carrier family 38 member 6 [Source:HGNC Symbol;Acc:HGNC:19863]	SLC38A6	protein_coding	645.056	1.88045	0.280243	6.71009	1.945e-11	5.02888e-10
ENSG00000261353	NA	CTA-14H9.5	lincRNA	2.93604	1.87933	0.735211	2.55618	0.0105828	0.0346398
ENSG00000100362	parvalbumin [Source:HGNC Symbol;Acc:HGNC:9704]	PVALB	protein_coding	21.9041	1.87922	0.358567	5.24091	1.59783e-07	1.86753e-06
ENSG00000171224	chromosome 10 open reading frame 35 [Source:HGNC Symbol;Acc:HGNC:23519]	C10orf35	protein_coding	20.3075	1.8781	0.368098	5.10218	3.35755e-07	3.65168e-06
ENSG00000159200	regulator of calcineurin 1 [Source:HGNC Symbol;Acc:HGNC:3040]	RCAN1	protein_coding	2515.38	1.87708	0.427102	4.39493	1.10811e-05	8.51225e-05
ENSG00000260314	mannose receptor, C type 1 [Source:HGNC Symbol;Acc:HGNC:7228]	MRC1	protein_coding	15599.5	1.87407	0.401989	4.662	3.13151e-06	2.73126e-05
ENSG00000173267	synuclein gamma [Source:HGNC Symbol;Acc:HGNC:11141]	SNCG	protein_coding	33.4932	1.87333	0.292574	6.40293	1.52422e-10	3.28853e-09
ENSG00000010704	hemochromatosis [Source:HGNC Symbol;Acc:HGNC:4886]	HFE	protein_coding	246.639	1.8733	0.233697	8.01595	1.09292e-15	6.01e-14
ENSG00000156966	UDP-GlcNAc:betaGal beta-1,3-N-acetylglucosaminyltransferase 7 [Source:HGNC Symbol;Acc:HGNC:18811]	B3GNT7	protein_coding	505.191	1.87242	0.369739	5.06416	4.10204e-07	4.38523e-06
ENSG00000147872	perilipin 2 [Source:HGNC Symbol;Acc:HGNC:248]	PLIN2	protein_coding	9041.92	1.87232	0.484909	3.86119	0.000112838	0.000669836
ENSG00000163576	EF-hand domain family member B [Source:HGNC Symbol;Acc:HGNC:26330]	EFHB	protein_coding	5.19857	1.87088	0.475837	3.93176	8.43254e-05	0.000520022
ENSG00000174233	adenylate cyclase 6 [Source:HGNC Symbol;Acc:HGNC:237]	ADCY6	protein_coding	184.012	1.87022	0.291869	6.40776	1.47677e-10	3.20763e-09
ENSG00000166398	KIAA0355 [Source:HGNC Symbol;Acc:HGNC:29016]	KIAA0355	protein_coding	139.069	1.86977	0.196194	9.53021	1.56972e-21	2.32835e-19
ENSG00000260027	homeobox B7 [Source:HGNC Symbol;Acc:HGNC:5118]	HOXB7	protein_coding	9.64301	1.8697	0.370944	5.04039	4.64593e-07	4.9177e-06
ENSG00000167996	ferritin heavy chain 1 [Source:HGNC Symbol;Acc:HGNC:3976]	FTH1	protein_coding	82593.7	1.86699	0.294113	6.34786	2.18327e-10	4.57048e-09
ENSG00000089558	potassium voltage-gated channel subfamily H member 4 [Source:HGNC Symbol;Acc:HGNC:6253]	KCNH4	protein_coding	4.68771	1.86357	0.544969	3.41958	0.000627168	0.00309104
ENSG00000171611	pre T-cell antigen receptor alpha [Source:HGNC Symbol;Acc:HGNC:21290]	PTCRA	protein_coding	20.4351	1.86293	0.386808	4.81615	1.46352e-06	1.3835e-05
ENSG00000131981	galectin 3 [Source:HGNC Symbol;Acc:HGNC:6563]	LGALS3	protein_coding	4197.99	1.86133	0.262569	7.08892	1.35165e-12	4.30429e-11
ENSG00000154040	calcium binding tyrosine phosphorylation regulated [Source:HGNC Symbol;Acc:HGNC:15569]	CABYR	protein_coding	32.9632	1.86051	0.58458	3.18265	0.00145934	0.00644007
ENSG00000272081	NA	CTD-2376I4.2	lincRNA	8.43327	1.86008	0.513166	3.62472	0.000289271	0.00155247
ENSG00000228221	long intergenic non-protein coding RNA 578 [Source:HGNC Symbol;Acc:HGNC:43807]	LINC00578	lincRNA	1.64279	1.85946	0.694655	2.67681	0.00743273	0.0257852
[truncated: 3,281 more rows]

## Sheet: S3 Table
Ensembl Gene ID	Description	Associated Gene Name	Gene type	baseMean	log2FoldChange	lfcSE	stat	pvalue	padj
[truncated: 6,008 more rows]

[truncated: 5 more sheets: S4 Table, S5 Table, S6 Table, S7 Table, S8 Table]
